# Supplementary material for: Major Transcriptome Reprogramming Underlies Floral Mimicry Induced by the Rust Fungus Puccinia monoica in Boechera stricta
Source: PLoS One. 2013 Sep 17;8(9):e75293. doi: 10.1371/journal.pone.0075293 (PMC3775748; doi:10.1371/journal.pone.0075293)
Supplement: Table S1 — List of 1036 significantly differentially expressed genes in pseudoflowers. 'Pf': Pucciniamonoica -induced pseudoflowers. 'SL': Boechera stricta uninfected stems and leaves. *False Discovery Rate (FDR) estimated using Rank Products (RP) to detect genes that are differentially expressed. Genes with RP FDR value < 0.05 are considered significant. (XLSX) [file pone.0075293.s001.xlsx]

## Sheet: Table S1
Gene ID	Description TAIR version10	Gene expression Log2 ('Pf'/'SL' )	FDR (RP) value* ('Pf' vs. 'SL')	Differential expression
At4g37390.1	YDK1, GH3.2, BRU6, GH3-2, AUR3 | Auxin-responsive GH3 family protein | chr4:17579722-17581768 FORWARD LENGTH=1812	4.40152	0	Up-regulated
At1g76930.1	ATEXT4, ORG5, ATEXT1, EXT1, EXT4 | extensin 4 | chr1:28895449-28896853 REVERSE LENGTH=882	3.79589	0	Up-regulated
At2g02990.1	RNS1, ATRNS1 | ribonuclease 1 | chr2:873714-874667 FORWARD LENGTH=693	2.8387	0	Up-regulated
At1g51460.1	ABC-2 type transporter family protein | chr1:19077132-19081335 REVERSE LENGTH=2037	2.80072	0	Up-regulated
At5g65730.1	XTH6 | xyloglucan endotransglucosylase/hydrolase 6 | chr5:26299080-26300290 FORWARD LENGTH=879	2.76375	0	Up-regulated
At1g59500.1	GH3.4 | Auxin-responsive GH3 family protein | chr1:21854493-21856614 REVERSE LENGTH=1794	2.63866	2.85714e-05	Up-regulated
At2g18660.1	PNP-A | plant natriuretic peptide A | chr2:8091032-8091644 REVERSE LENGTH=393	2.6357	2.22222e-05	Up-regulated
At5g42250.1	Zinc-binding alcohol dehydrogenase family protein | chr5:16894087-16897450 FORWARD LENGTH=1173	2.6238	0	Up-regulated
At2g30750.1	CYP71A12 | cytochrome P450, family 71, subfamily A, polypeptide 12 | chr2:13099486-13101389 REVERSE LENGTH=1512	2.61725	2.5e-05	Up-regulated
At4g23590.1	Tyrosine transaminase family protein | chr4:12307195-12309445 FORWARD LENGTH=1275	2.50219	1.81818e-05	Up-regulated
At2g04063.1	glycine-rich protein | chr2:1349758-1350177 REVERSE LENGTH=339	2.44574	3.33333e-05	Up-regulated
At3g13790.1	ATCWINV1, ATBFRUCT1 | Glycosyl hydrolases family 32 protein | chr3:4533084-4535831 REVERSE LENGTH=1755	2.44426	4.28571e-05	Up-regulated
At3g19620.1	Glycosyl hydrolase family protein | chr3:6815613-6818308 REVERSE LENGTH=2346	2.43227	2e-05	Up-regulated
At5g02540.1	NAD(P)-binding Rossmann-fold superfamily protein | chr5:568609-570720 FORWARD LENGTH=996	2.4191	4.61538e-05	Up-regulated
At5g47500.1	Pectin lyase-like superfamily protein | chr5:19271262-19272845 REVERSE LENGTH=1089	2.38606	0.000282759	Up-regulated
At5g66400.1	RAB18, ATDI8 | Dehydrin family protein | chr5:26518511-26519153 REVERSE LENGTH=561	2.32081	0.000104762	Up-regulated
At5g13200.1	GRAM domain family protein | chr5:4207081-4208079 FORWARD LENGTH=819	2.25593	0.0001125	Up-regulated
At2g42840.2	NA	2.25163	0.000115789	Up-regulated
At2g45190.1	AFO, FIL, YAB1 | Plant-specific transcription factor YABBY family protein | chr2:18628450-18630552 REVERSE LENGTH=690	2.23279	9.33333e-05	Up-regulated
At2g02850.1	ARPN | plantacyanin | chr2:826630-827720 REVERSE LENGTH=390	2.22965	0.000345	Up-regulated
At4g15990.1	unknown protein; BEST Arabidopsis thaliana protein match is: unknown protein (TAIR:AT4G16024.1); Has 14 Blast hits to 14 proteins in 2 species: Archae - 0; Bacteria - 0; Metazoa - 0; Fungi - 0; Plants - 14; Viruses - 0; Other Eukaryotes - 0 (source: NCBI BLink). | chr4:9061269-9061676 REVERSE LENGTH=408	2.2011	0.00011	Up-regulated
At2g39350.1	ABC-2 type transporter family protein | chr2:16430174-16432396 REVERSE LENGTH=2223	2.19285	0.0001	Up-regulated
At2g41570.1	transposable_element_gene transposable element gene similar to unknown protein [Arabidopsis thaliana] (TAIR:AT2G16690.1); similar to 80C09_29 [Brassica rapa subsp. pekinensis] (GB:AAZ41840.1)	2.18703	0.000105882	Up-regulated
At4g18050.1	PGP9 | P-glycoprotein 9 | chr4:10022205-10027280 FORWARD LENGTH=3711	2.09806	0.0002	Up-regulated
At5g24080.1	Protein kinase superfamily protein | chr5:8139334-8141014 REVERSE LENGTH=1413	2.04202	0.0003	Up-regulated
At2g04570.1	GDSL-like Lipase/Acylhydrolase superfamily protein | chr2:1594747-1596129 FORWARD LENGTH=1053	2.00046	0.00026087	Up-regulated
At1g37170.1	transposable_element_gene transposable element gene Mutator-like transposase family, has a 1.1e-84 P-value blast match to O22278 /203-375 Pfam PF03108 MuDR family transposase (MuDr-element domain)	1.99894	0.000292308	Up-regulated
At1g40084.1	transposable_element_gene transposable element gene pseudogene, hypothetical protein, contains similarity to hypothetical proteins from (Arabidopsis thaliana)	1.9924	0.000304	Up-regulated
At4g13266.1	unknown protein; BEST Arabidopsis thaliana protein match is: unknown protein (TAIR:AT3G13950.1); Has 35333 Blast hits to 34131 proteins in 2444 species: Archae - 798; Bacteria - 22429; Metazoa - 974; Fungi - 991; Plants - 531; Viruses - 0; Other Eukaryotes - 9610 (source: NCBI BLink). | chr4:7706009-7706810 REVERSE LENGTH=666	1.96916	0.000281481	Up-regulated
At4g21620.1	glycine-rich protein | chr4:11491519-11491914 FORWARD LENGTH=396	1.94921	0.000293333	Up-regulated
At1g64110.2	P-loop containing nucleoside triphosphate hydrolases superfamily protein | chr1:23796887-23801255 REVERSE LENGTH=2490	1.94751	0.00110417	Up-regulated
At3g04070.1	anac047, NAC047 | NAC domain containing protein 47 | chr3:1061573-1062976 REVERSE LENGTH=1080	1.94585	0.000357576	Up-regulated
At4g09143.1	pseudogene pseudogene, type 2 peroxiredoxin -related, similar to type 2 peroxiredoxin, putative	1.94541	0.000285714	Up-regulated
At4g15130.1	ATCCT2, CCT2 | phosphorylcholine cytidylyltransferase2 | chr4:8637793-8639388 FORWARD LENGTH=915	1.94362	0.0003	Up-regulated
At1g80390.1	IAA15 | indole-3-acetic acid inducible 15 | chr1:30221780-30222702 REVERSE LENGTH=540	1.9364	0.000352941	Up-regulated
At3g17520.1	Late embryogenesis abundant protein (LEA) family protein | chr3:5999462-6000358 REVERSE LENGTH=897	1.93161	0.000321053	Up-regulated
At2g29150.1	NAD(P)-binding Rossmann-fold superfamily protein | chr2:12535715-12536964 REVERSE LENGTH=807	1.93047	0.000342857	Up-regulated
At5g51750.1	ATSBT1.3, SBT1.3 | subtilase 1.3 | chr5:21020266-21022608 FORWARD LENGTH=2343	1.92356	0.000296774	Up-regulated
At5g64120.1	Peroxidase superfamily protein | chr5:25659551-25660946 REVERSE LENGTH=987	1.91435	0.00123922	Up-regulated
At2g36400.1	AtGRF3, GRF3 | growth-regulating factor 3 | chr2:15270300-15272617 REVERSE LENGTH=1197	1.89662	0.00055	Up-regulated
At1g11145.1	Protein of unknown function (DUF674) | chr1:3727532-3728166 REVERSE LENGTH=489	1.88097	0.000333333	Up-regulated
At4g06541.1	transposable_element_gene transposable element gene pseudogene, hypothetical protein	1.86942	0.00032973	Up-regulated
At2g23160.1	F-box family protein | chr2:9862470-9863393 FORWARD LENGTH=924	1.86617	0.000404762	Up-regulated
At1g33811.1	GDSL-like Lipase/Acylhydrolase superfamily protein | chr1:12267918-12269690 FORWARD LENGTH=1113	1.85143	0.000333333	Up-regulated
At1g66480.1	plastid movement impaired 2 | chr1:24805770-24807405 REVERSE LENGTH=678	1.81757	0.000414634	Up-regulated
At2g14580.1	ATPRB1, PRB1 | basic pathogenesis-related protein 1 | chr2:6225703-6226188 REVERSE LENGTH=486	1.80978	0.0028175	Up-regulated
At4g06511.1	transposable_element_gene transposable element gene pseudogene, hypothetical protein	1.79455	0.000409302	Up-regulated
At3g01420.1	ALPHA-DOX1, DOX1, DIOX1, PADOX-1 | Peroxidase superfamily protein | chr3:159689-162726 REVERSE LENGTH=1920	1.76713	0.00209143	Up-regulated
At2g02540.1	ATHB21, ZFHD4, HB21, ZHD3 | homeobox protein 21 | chr2:684302-685234 FORWARD LENGTH=933	1.7453	0.0019303	Up-regulated
At3g13080.2	ATMRP3, MRP3, ABCC3 | multidrug resistance-associated protein 3 | chr3:4196019-4201250 REVERSE LENGTH=4470	1.73627	0.00127368	Up-regulated
At4g19810.1	Glycosyl hydrolase family protein with chitinase insertion domain | chr4:10764151-10765753 REVERSE LENGTH=1140	1.71989	0.00136271	Up-regulated
At5g46820.1	Protein of Unknown Function (DUF239) | chr5:18993633-18996672 FORWARD LENGTH=1059	1.71911	0.000889362	Up-regulated
At2g37870.1	Bifunctional inhibitor/lipid-transfer protein/seed storage 2S albumin superfamily protein | chr2:15859280-15859723 FORWARD LENGTH=348	1.71805	0.00215	Up-regulated
At4g15610.1	Uncharacterised protein family (UPF0497) | chr4:8909162-8910641 FORWARD LENGTH=582	1.71085	0.00123636	Up-regulated
At2g46150.1	Late embryogenesis abundant (LEA) hydroxyproline-rich glycoprotein family | chr2:18961424-18962089 FORWARD LENGTH=666	1.70925	0.000886957	Up-regulated
At5g34839.1	transposable_element_gene transposable element gene gypsy-like retrotransposon family (Athila), has a 2.4e-09 P-value blast match to GB:CAA57397 Athila ORF 1 (Arabidopsis thaliana)	1.70882	0.000795556	Up-regulated
At5g12050.1	unknown protein; BEST Arabidopsis thaliana protein match is: unknown protein (TAIR:AT3G13980.1); Has 1807 Blast hits to 1807 proteins in 277 species: Archae - 0; Bacteria - 0; Metazoa - 736; Fungi - 347; Plants - 385; Viruses - 0; Other Eukaryotes - 339 (source: NCBI BLink). | chr5:3890213-3891301 FORWARD LENGTH=1089	1.67516	0.00123774	Up-regulated
At4g26870.1	Class II aminoacyl-tRNA and biotin synthetases superfamily protein | chr4:13505381-13507619 FORWARD LENGTH=1599	1.6577	0.00122222	Up-regulated
At3g15357.1	unknown protein; INVOLVED IN: biological_process unknown; LOCATED IN: chloroplast; EXPRESSED IN: shoot apex, hypocotyl, root, leaf; Has 6931 Blast hits to 2036 proteins in 230 species: Archae - 7; Bacteria - 933; Metazoa - 1824; Fungi - 836; Plants - 482; Viruses - 218; Other Eukaryotes - 2631 (source: NCBI BLink). | chr3:5187164-5187595 FORWARD LENGTH=432	1.65556	0.00111429	Up-regulated
At5g52390.1	PAR1 protein | chr5:21264281-21265173 REVERSE LENGTH=588	1.65514	0.00137586	Up-regulated
At1g64490.1	DEK, chromatin associated protein | chr1:23952166-23952540 FORWARD LENGTH=375	1.64147	0.001092	Up-regulated
At1g47820.1	unknown protein; BEST Arabidopsis thaliana protein match is: unknown protein (TAIR:AT1G47813.1); Has 29 Blast hits to 29 proteins in 9 species: Archae - 0; Bacteria - 0; Metazoa - 0; Fungi - 0; Plants - 29; Viruses - 0; Other Eukaryotes - 0 (source: NCBI BLink). | chr1:17612114-17612404 FORWARD LENGTH=291	1.63371	0.00235616	Up-regulated
At3g13662.1	Disease resistance-responsive (dirigent-like protein) family protein | chr3:4467090-4468470 FORWARD LENGTH=522	1.6305	0.00425769	Up-regulated
At5g17130.1	cysteine-type peptidases | chr5:5636972-5637534 FORWARD LENGTH=372	1.61772	0.00123846	Up-regulated
At3g02110.1	scpl25 | serine carboxypeptidase-like 25 | chr3:370902-373637 REVERSE LENGTH=1422	1.60135	0.00262025	Up-regulated
At1g60986.1	SCRL4 | SCR-like 4 | chr1:22459072-22459468 FORWARD LENGTH=294	1.59676	0.00145	Up-regulated
At2g10440.1	unknown protein; BEST Arabidopsis thaliana protein match is: unknown protein (TAIR:AT1G15780.1); Has 8319 Blast hits to 5104 proteins in 317 species: Archae - 0; Bacteria - 285; Metazoa - 1706; Fungi - 535; Plants - 320; Viruses - 18; Other Eukaryotes - 5455 (source: NCBI BLink). | chr2:4013752-4018046 REVERSE LENGTH=2808	1.58977	0.00123929	Up-regulated
At4g18360.1	Aldolase-type TIM barrel family protein | chr4:10146141-10148386 REVERSE LENGTH=1107	1.58762	0.00316	Up-regulated
At3g59220.1	PRN, PRN1, ATPIRIN1 | pirin | chr3:21894205-21895501 FORWARD LENGTH=864	1.58198	0.00227222	Up-regulated
At3g22850.1	Aluminium induced protein with YGL and LRDR motifs | chr3:8089067-8090275 FORWARD LENGTH=747	1.57331	0.00211884	Up-regulated
At4g38930.1	Ubiquitin fusion degradation UFD1 family protein | chr4:18149907-18151616 FORWARD LENGTH=936	1.56599	0.00550815	Up-regulated
At2g45540.1	WD-40 repeat family protein / beige-related | chr2:18757881-18772229 REVERSE LENGTH=8841	1.56508	0.00151935	Up-regulated
At5g44575.1	unknown protein; FUNCTIONS IN: molecular_function unknown; INVOLVED IN: biological_process unknown; LOCATED IN: endomembrane system; Has 7 Blast hits to 7 proteins in 2 species: Archae - 0; Bacteria - 0; Metazoa - 0; Fungi - 0; Plants - 7; Viruses - 0; Other Eukaryotes - 0 (source: NCBI BLink). | chr5:17973875-17974782 FORWARD LENGTH=219	1.56193	0.002424	Up-regulated
At1g44760.1	Adenine nucleotide alpha hydrolases-like superfamily protein | chr1:16896894-16898427 REVERSE LENGTH=642	1.55967	0.00149836	Up-regulated
At1g62680.1	Pentatricopeptide repeat (PPR) superfamily protein | chr1:23208247-23209893 REVERSE LENGTH=1647	1.54902	0.00157778	Up-regulated
At1g76470.1	NAD(P)-binding Rossmann-fold superfamily protein | chr1:28689955-28691405 REVERSE LENGTH=978	1.53793	0.00468393	Up-regulated
At5g46350.1	WRKY8, ATWRKY8 | WRKY DNA-binding protein 8 | chr5:18801403-18803901 REVERSE LENGTH=981	1.53055	0.00498	Up-regulated
At2g43620.1	Chitinase family protein | chr2:18093954-18095025 REVERSE LENGTH=852	1.52384	0.00486724	Up-regulated
At5g35737.1	unknown protein; BEST Arabidopsis thaliana protein match is: unknown protein (TAIR:AT2G13450.1); Has 35333 Blast hits to 34131 proteins in 2444 species: Archae - 798; Bacteria - 22429; Metazoa - 974; Fungi - 991; Plants - 531; Viruses - 0; Other Eukaryotes - 9610 (source: NCBI BLink). | chr5:13907164-13907535 FORWARD LENGTH=372	1.52355	0.00239737	Up-regulated
At4g35190.1	Putative lysine decarboxylase family protein | chr4:16746724-16748090 FORWARD LENGTH=687	1.5212	0.00672129	Up-regulated
At5g55870.1	unknown protein; BEST Arabidopsis thaliana protein match is: Protein of unknown function (DUF295) (TAIR:AT5G54330.1); Has 1807 Blast hits to 1807 proteins in 277 species: Archae - 0; Bacteria - 0; Metazoa - 736; Fungi - 347; Plants - 385; Viruses - 0; Other Eukaryotes - 339 (source: NCBI BLink). | chr5:22612637-22613311 REVERSE LENGTH=675	1.52077	0.00170312	Up-regulated
At5g18430.1	GDSL-like Lipase/Acylhydrolase superfamily protein | chr5:6110363-6111934 REVERSE LENGTH=1089	1.51847	0.00332174	Up-regulated
At1g48330.1	unknown protein; BEST Arabidopsis thaliana protein match is: unknown protein (TAIR:AT3G17580.1); Has 40 Blast hits to 40 proteins in 11 species: Archae - 0; Bacteria - 0; Metazoa - 0; Fungi - 0; Plants - 40; Viruses - 0; Other Eukaryotes - 0 (source: NCBI BLink). | chr1:17863897-17864124 FORWARD LENGTH=228	1.5178	0.0026359	Up-regulated
At1g64405.1	unknown protein; Has 13 Blast hits to 13 proteins in 7 species: Archae - 0; Bacteria - 0; Metazoa - 0; Fungi - 0; Plants - 13; Viruses - 0; Other Eukaryotes - 0 (source: NCBI BLink). | chr1:23923800-23924156 FORWARD LENGTH=357	1.50838	0.00716074	Up-regulated
At1g21460.1	SWEET1, AtSWEET1 | Nodulin MtN3 family protein | chr1:7512030-7513281 REVERSE LENGTH=744	1.50325	0.00198806	Up-regulated
At1g23590.1	Domain of unknown function DUF220 | chr1:8359440-8360521 REVERSE LENGTH=654	1.5014	0.00192	Up-regulated
At3g01290.1	SPFH/Band 7/PHB domain-containing membrane-associated protein family | chr3:88252-89356 REVERSE LENGTH=858	1.49306	0.00583714	Up-regulated
At5g13330.1	Rap2.6L | related to AP2 6l | chr5:4272384-4274461 FORWARD LENGTH=639	1.4923	0.00331034	Up-regulated
At5g53210.1	SPCH | basic helix-loop-helix (bHLH) DNA-binding superfamily protein | chr5:21586606-21588941 REVERSE LENGTH=1095	1.47649	0.00461111	Up-regulated
At2g37440.1	DNAse I-like superfamily protein | chr2:15719230-15721885 FORWARD LENGTH=1440	1.472	0.0117054	Up-regulated
At1g75040.1	PR5, PR-5 | pathogenesis-related gene 5 | chr1:28177754-28178731 FORWARD LENGTH=720	1.47112	0.00785988	Up-regulated
At1g70560.1	WEI8, TAA1, SAV3 | tryptophan aminotransferase of Arabidopsis 1 | chr1:26604894-26607319 FORWARD LENGTH=1176	1.4688	0.00471858	Up-regulated
At1g12570.1	Glucose-methanol-choline (GMC) oxidoreductase family protein | chr1:4278192-4280753 REVERSE LENGTH=1719	1.46767	0.00217746	Up-regulated
At5g52130.1	unknown protein; Has 10 Blast hits to 10 proteins in 3 species: Archae - 0; Bacteria - 0; Metazoa - 0; Fungi - 0; Plants - 10; Viruses - 0; Other Eukaryotes - 0 (source: NCBI BLink). | chr5:21182468-21183875 REVERSE LENGTH=492	1.46707	0.00239459	Up-regulated
At3g13610.1	2-oxoglutarate (2OG) and Fe(II)-dependent oxygenase superfamily protein | chr3:4449448-4450616 FORWARD LENGTH=1086	1.46575	0.00719512	Up-regulated
At2g05520.1	GRP-3, ATGRP-3, GRP3, ATGRP3 | glycine-rich protein 3 | chr2:2026217-2026882 FORWARD LENGTH=438	1.46238	0.00282716	Up-regulated
At4g37560.1	Acetamidase/Formamidase family protein | chr4:17646489-17648457 FORWARD LENGTH=1359	1.46211	0.0028988	Up-regulated
At2g29490.1	ATGSTU1, GST19, GSTU1 | glutathione S-transferase TAU 1 | chr2:12631593-12632360 REVERSE LENGTH=675	1.46051	0.00521429	Up-regulated
At3g10150.1	ATPAP16, PAP16 | purple acid phosphatase 16 | chr3:3137502-3139056 REVERSE LENGTH=1104	1.4561	0.00510984	Up-regulated
At3g04720.1	PR4, HEL, PR-4 | pathogenesis-related 4 | chr3:1285691-1286531 REVERSE LENGTH=639	1.45401	0.00645638	Up-regulated
At5g26650.1	AGL36 | AGAMOUS-like 36 | chr5:9343785-9344885 FORWARD LENGTH=1101	1.45279	0.00247532	Up-regulated
At5g61890.1	Integrase-type DNA-binding superfamily protein | chr5:24852639-24853744 REVERSE LENGTH=747	1.44805	0.00309524	Up-regulated
At3g06870.1	proline-rich family protein | chr3:2167931-2168758 REVERSE LENGTH=645	1.44644	0.00490756	Up-regulated
At2g40680.1	transposable_element_gene transposable element gene similar to unknown protein [Arabidopsis thaliana] (TAIR:AT5G52065.1); similar to hypothetical protein 23.t00046 [Brassica oleracea] (GB:ABD65629.1); contains domain NON-LTR RETROELEMENT REVERSE TRANSCRIPTASE RELATED (PTHR19446:SF34); contains domain REVERSE TRANSCRIPTASES (PTHR19446)	1.44633	0.00327955	Up-regulated
At2g29125.1	RTFL2, DVL13 | ROTUNDIFOLIA like 2 | chr2:12523472-12523819 FORWARD LENGTH=348	1.44402	0.0033871	Up-regulated
At5g48180.1	NSP5 | nitrile specifier protein 5 | chr5:19541283-19542358 REVERSE LENGTH=981	1.44043	0.00803195	Up-regulated
At3g52870.1	IQ calmodulin-binding motif family protein | chr3:19593365-19595686 REVERSE LENGTH=1371	1.43753	0.00334667	Up-regulated
At5g18860.1	inosine-uridine preferring nucleoside hydrolase family protein | chr5:6291023-6295581 FORWARD LENGTH=2673	1.43212	0.00585109	Up-regulated
At4g13840.1	HXXXD-type acyl-transferase family protein | chr4:8014088-8016326 REVERSE LENGTH=1287	1.42987	0.00443619	Up-regulated
At2g09900.1	transposable_element_gene transposable element gene similar to unknown protein [Arabidopsis thaliana] (TAIR:AT1G40115.1)	1.42635	0.00286341	Up-regulated
At1g65690.1	Late embryogenesis abundant (LEA) hydroxyproline-rich glycoprotein family | chr1:24431642-24432898 REVERSE LENGTH=759	1.41401	0.00524375	Up-regulated
At3g33074.1	transposable_element_gene transposable element gene pseudogene, hypothetical protein	1.41276	0.00369053	Up-regulated
At1g34640.1	peptidases | chr1:12687706-12688427 REVERSE LENGTH=333	1.41239	0.00402376	Up-regulated
At1g04250.1	AXR3, IAA17 | AUX/IAA transcriptional regulator family protein | chr1:1136382-1138340 FORWARD LENGTH=690	1.41181	0.00335824	Up-regulated
At2g30770.1	CYP71A13 | cytochrome P450, family 71, subfamily A, polypeptide 13 | chr2:13109909-13112006 REVERSE LENGTH=1512	1.40871	0.011002	Up-regulated
At1g10640.1	Pectin lyase-like superfamily protein | chr1:3515478-3517807 REVERSE LENGTH=1599	1.408	0.00484915	Up-regulated
At2g12660.1	pseudogene pseudogene, xyloglucan endotransglycosylase, blastp match of 82% identity and 5.9e-44 P-value to GP|19911573|dbj|BAB86890.1||AB083025 syringolide-induced protein 19-1-5 {Glycine max}	1.40677	0.00337303	Up-regulated
At5g42760.1	Leucine carboxyl methyltransferase | chr5:17148953-17150105 FORWARD LENGTH=1047	1.40663	0.00427255	Up-regulated
At1g02920.1	ATGSTF7, GST11, ATGSTF8, GSTF7, ATGST11 | glutathione S-transferase 7 | chr1:658886-659705 REVERSE LENGTH=630	1.40525	0.0086578	Up-regulated
At3g43940.1	unknown protein; Has 24 Blast hits to 24 proteins in 4 species: Archae - 0; Bacteria - 0; Metazoa - 0; Fungi - 0; Plants - 24; Viruses - 0; Other Eukaryotes - 0 (source: NCBI BLink). | chr3:15764265-15765371 REVERSE LENGTH=609	1.40335	0.00330233	Up-regulated
At2g43570.1	CHI | chitinase, putative | chr2:18076389-18077435 REVERSE LENGTH=834	1.39992	0.00940865	Up-regulated
At2g47485.1	unknown protein; BEST Arabidopsis thaliana protein match is: unknown protein (TAIR:AT3G62650.1); Has 35333 Blast hits to 34131 proteins in 2444 species: Archae - 798; Bacteria - 22429; Metazoa - 974; Fungi - 991; Plants - 531; Viruses - 0; Other Eukaryotes - 9610 (source: NCBI BLink). | chr2:19486004-19486429 FORWARD LENGTH=426	1.3946	0.00372708	Up-regulated
At5g18600.1	Thioredoxin superfamily protein | chr5:6183466-6183774 REVERSE LENGTH=309	1.39273	0.00486496	Up-regulated
At2g47130.1	NAD(P)-binding Rossmann-fold superfamily protein | chr2:19349627-19350481 REVERSE LENGTH=774	1.38881	0.00384124	Up-regulated
At1g01580.1	FRO2, FRD1, ATFRO2 | ferric reduction oxidase 2 | chr1:209395-212810 FORWARD LENGTH=2178	1.38549	0.0051438	Up-regulated
At5g02760.1	Protein phosphatase 2C family protein | chr5:625377-626817 FORWARD LENGTH=1113	1.37958	0.00651711	Up-regulated
At5g13170.1	SAG29, SWEET15, AtSWEET15 | senescence-associated gene 29 | chr5:4181331-4183171 REVERSE LENGTH=879	1.37897	0.00509106	Up-regulated
At1g17830.1	Protein of unknown function (DUF789) | chr1:6136118-6138172 REVERSE LENGTH=1014	1.37768	0.00604932	Up-regulated
At1g68850.1	Peroxidase superfamily protein | chr1:25883806-25885177 REVERSE LENGTH=1011	1.37708	0.00470991	Up-regulated
At3g26260.1	transposable_element_gene transposable element gene similar to Ulp1 protease family protein [Arabidopsis thaliana] (TAIR:AT2G29240.1); similar to cysteine-type peptidase [Arabidopsis thaliana] (TAIR:AT2G14010.1); similar to Ulp1 protease family protein [Arabidopsis thaliana] (TAIR:AT5G44890.1); similar to Ulp1 protease family protein [Brassica oleracea] (GB:ABD64941.1); contains InterPro domain P…	1.37325	0.00486609	Up-regulated
At4g29440.1	Regulator of Vps4 activity in the MVB pathway protein | chr4:14473942-14477721 REVERSE LENGTH=3273	1.37067	0.00371915	Up-regulated
At2g12845.1	transposable_element_gene transposable element gene pseudogene, hypothetical protein	1.36995	0.00391633	Up-regulated
At3g51750.1	unknown protein; Has 15 Blast hits to 14 proteins in 5 species: Archae - 0; Bacteria - 0; Metazoa - 0; Fungi - 0; Plants - 15; Viruses - 0; Other Eukaryotes - 0 (source: NCBI BLink). | chr3:19196706-19197307 REVERSE LENGTH=333	1.36907	0.0042835	Up-regulated
At2g18700.1	ATTPS11, TPS11, ATTPSB | trehalose phosphatase/synthase 11 | chr2:8109043-8111799 FORWARD LENGTH=2589	1.36833	0.00526015	Up-regulated
At2g06917.1	transposable_element_gene transposable element gene pseudogene, hypothetical protein	1.36512	0.004032	Up-regulated
At2g42270.1	U5 small nuclear ribonucleoprotein helicase | chr2:17604330-17610848 FORWARD LENGTH=6519	1.3638	0.00451698	Up-regulated
At1g14440.1	AtHB31, HB31, ZHD4 | homeobox protein 31 | chr1:4939076-4940014 REVERSE LENGTH=939	1.36289	0.00594326	Up-regulated
At4g37550.1	Acetamidase/Formamidase family protein | chr4:17643684-17645729 FORWARD LENGTH=1359	1.36087	0.00465455	Up-regulated
At1g70460.1	RHS10 | root hair specific 10 | chr1:26556155-26558994 FORWARD LENGTH=2133	1.35768	0.00528154	Up-regulated
At1g36630.1	transposable_element_gene transposable element gene CACTA-like transposase family (Tnp1/En/Spm), has a 2.5e-213 P-value blast match to ref|NP_189784.1| TNP1-related protein (Arabidopsis thaliana) (CACTA-element)	1.35557	0.00391515	Up-regulated
At3g50660.1	DWF4, CYP90B1, CLM, SNP2, SAV1, PSC1 | Cytochrome P450 superfamily protein | chr3:18814262-18817168 REVERSE LENGTH=1542	1.34869	0.00528397	Up-regulated
At4g16650.1	O-fucosyltransferase family protein | chr4:9372727-9375910 FORWARD LENGTH=1650	1.34858	0.00593706	Up-regulated
At4g37150.1	ATMES9, MES9 | methyl esterase 9 | chr4:17492985-17494057 REVERSE LENGTH=771	1.34381	0.00947807	Up-regulated
At1g48070.1	Thioredoxin superfamily protein | chr1:17730568-17731103 REVERSE LENGTH=435	1.34313	0.00505968	Up-regulated
At2g29470.1	ATGSTU3, GST21, GSTU3 | glutathione S-transferase tau 3 | chr2:12628666-12629490 REVERSE LENGTH=678	1.34144	0.0138	Up-regulated
At5g04710.1	Zn-dependent exopeptidases superfamily protein | chr5:1357273-1360128 REVERSE LENGTH=1581	1.33916	0.0070375	Up-regulated
At3g27420.1	unknown protein; BEST Arabidopsis thaliana protein match is: unknown protein (TAIR:AT5G40600.1); Has 43 Blast hits to 43 proteins in 15 species: Archae - 0; Bacteria - 0; Metazoa - 3; Fungi - 0; Plants - 39; Viruses - 0; Other Eukaryotes - 1 (source: NCBI BLink). | chr3:10148949-10150139 FORWARD LENGTH=735	1.33422	0.00623514	Up-regulated
At5g29034.1	transposable_element_gene transposable element gene pseudogene, hypothetical protein	1.32932	0.00460748	Up-regulated
At4g06513.1	transposable_element_gene transposable element gene pseudogene, hypothetical protein	1.3271	0.00468991	Up-regulated
At5g43065.1	transposable_element_gene transposable element gene non-LTR retrotransposon family (LINE), has a 2.5e-20 P-value blast match to GB:NP_038605 L1 repeat, Tf subfamily, member 30 (LINE-element) (Mus musculus)	1.32635	0.0051008	Up-regulated
At2g12800.1	transposable_element_gene transposable element gene gypsy-like retrotransposon family (Athila), has a 5.0e-230 P-value blast match to GB:CAA57397 Athila ORF 1 (Arabidopsis thaliana)	1.32499	0.00471053	Up-regulated
At2g39200.1	MLO12, ATMLO12 | Seven transmembrane MLO family protein | chr2:16356255-16359797 REVERSE LENGTH=1731	1.32454	0.0160534	Up-regulated
At3g42254.1	transposable_element_gene transposable element gene similar to unknown protein [Arabidopsis thaliana] (TAIR:AT4G05560.1)	1.31941	0.00648627	Up-regulated
At3g02480.1	Late embryogenesis abundant protein (LEA) family protein | chr3:512384-512857 FORWARD LENGTH=207	1.31835	0.00797619	Up-regulated
At2g17850.1	Rhodanese/Cell cycle control phosphatase superfamily protein | chr2:7760005-7760787 REVERSE LENGTH=471	1.31452	0.00525758	Up-regulated
At5g05060.1	Cystatin/monellin superfamily protein | chr5:1494334-1494999 REVERSE LENGTH=519	1.3109	0.00581014	Up-regulated
At4g01130.1	GDSL-like Lipase/Acylhydrolase superfamily protein | chr4:485868-488007 FORWARD LENGTH=1149	1.30999	0.0111174	Up-regulated
At5g28640.1	AN3, GIF, GIF1, ATGIF1 | SSXT family protein | chr5:10647831-10649620 REVERSE LENGTH=633	1.30954	0.0154208	Up-regulated
At2g15090.1	KCS8 | 3-ketoacyl-CoA synthase 8 | chr2:6542336-6543781 FORWARD LENGTH=1446	1.30916	0.0071963	Up-regulated
At5g23750.1	Remorin family protein | chr5:8010004-8011453 REVERSE LENGTH=609	1.3081	0.00530388	Up-regulated
At3g22600.1	Bifunctional inhibitor/lipid-transfer protein/seed storage 2S albumin superfamily protein | chr3:8006711-8007397 REVERSE LENGTH=513	1.30071	0.00868295	Up-regulated
At1g12200.1	Flavin-binding monooxygenase family protein | chr1:4137627-4139835 FORWARD LENGTH=1398	1.29991	0.0059669	Up-regulated
At4g16910.1	transposable_element_gene transposable element gene gypsy-like retrotransposon family, has a 6.1e-185 P-value blast match to GB:AAD27547 polyprotein (Gypsy_Ty3-element) (Oryza sativa subsp. indica)	1.29931	0.00546119	Up-regulated
At4g33540.1	metallo-beta-lactamase family protein | chr4:16130882-16133678 FORWARD LENGTH=1068	1.29426	0.00910444	Up-regulated
At2g35733.1	unknown protein; FUNCTIONS IN: molecular_function unknown; INVOLVED IN: biological_process unknown; LOCATED IN: endomembrane system; EXPRESSED IN: 19 plant structures; EXPRESSED DURING: 8 growth stages; Has 1 Blast hits to 1 proteins in 1 species: Archae - 0; Bacteria - 0; Metazoa - 0; Fungi - 0; Plants - 1; Viruses - 0; Other Eukaryotes - 0 (source: NCBI BLink). | chr2:15022676-15022867 REVERSE …	1.2934	0.00522677	Up-regulated
At5g01300.1	PEBP (phosphatidylethanolamine-binding protein) family protein | chr5:121643-122448 REVERSE LENGTH=489	1.29028	0.00586043	Up-regulated
At2g13810.1	ALD1 | AGD2-like defense response protein 1 | chr2:5768489-5772138 FORWARD LENGTH=1371	1.28913	0.00788554	Up-regulated
At1g17170.1	ATGSTU24, GST, GSTU24 | glutathione S-transferase TAU 24 | chr1:5869895-5870691 FORWARD LENGTH=657	1.2832	0.0157347	Up-regulated
At4g10613.1	RNA-directed DNA polymerase (reverse transcriptase)-related family protein | chr4:6561039-6561479 FORWARD LENGTH=441	1.282	0.00576618	Up-regulated
At5g17700.1	MATE efflux family protein | chr5:5831025-5833415 REVERSE LENGTH=1494	1.27927	0.00622177	Up-regulated
At4g15910.1	ATDI21, DI21 | drought-induced 21 | chr4:9028657-9029269 FORWARD LENGTH=315	1.27649	0.0126849	Up-regulated
At2g05460.1	transposable_element_gene transposable element gene pseudogene of Ulp1 protease family protein expressed protein, similar to At2g16170, At2g06640, At2g12110, At2g12100, At3g42590	1.27429	0.00592113	Up-regulated
At5g42700.1	AP2/B3-like transcriptional factor family protein | chr5:17122171-17124177 FORWARD LENGTH=636	1.27326	0.00596389	Up-regulated
At5g48540.1	receptor-like protein kinase-related family protein | chr5:19669096-19669887 REVERSE LENGTH=792	1.27267	0.0143351	Up-regulated
At2g24800.1	Peroxidase superfamily protein | chr2:10571255-10572570 REVERSE LENGTH=990	1.27073	0.0128794	Up-regulated
At1g69140.1	pseudogene pseudogene, hypothetical protein	1.26952	0.00645467	Up-regulated
At5g47330.1	alpha/beta-Hydrolases superfamily protein | chr5:19207170-19208711 FORWARD LENGTH=945	1.26829	0.00654675	Up-regulated
At1g47660.1	unknown protein; Has 5165 Blast hits to 2753 proteins in 450 species: Archae - 12; Bacteria - 1193; Metazoa - 731; Fungi - 361; Plants - 761; Viruses - 176; Other Eukaryotes - 1931 (source: NCBI BLink). | chr1:17533941-17535551 REVERSE LENGTH=828	1.26806	0.00716149	Up-regulated
At2g05530.1	Glycine-rich protein family | chr2:2029755-2030320 FORWARD LENGTH=348	1.26467	0.00985969	Up-regulated
At1g22990.1	HIPP22 | Heavy metal transport/detoxification superfamily protein | chr1:8139221-8140045 FORWARD LENGTH=459	1.26414	0.00860457	Up-regulated
At1g69490.1	NAP, ANAC029, ATNAP | NAC-like, activated by AP3/PI | chr1:26122233-26123222 FORWARD LENGTH=807	1.2641	0.00823977	Up-regulated
At4g18170.1	WRKY28, ATWRKY28 | WRKY DNA-binding protein 28 | chr4:10061508-10062691 FORWARD LENGTH=957	1.26254	0.0179709	Up-regulated
At5g65410.1	ATHB25, ZFHD2, HB25, ZHD1 | homeobox protein 25 | chr5:26136179-26137018 FORWARD LENGTH=840	1.26228	0.0143022	Up-regulated
At3g33072.1	transposable_element_gene transposable element gene pseudogene, hypothetical protein	1.25229	0.00644106	Up-regulated
At2g13040.1	transposable_element_gene transposable element gene pseudogene, hypothetical protein, similar to GP:4388719	1.25134	0.00908814	Up-regulated
At1g02930.1	ATGSTF6, GST1, ERD11, ATGSTF3, GSTF6, ATGST1 | glutathione S-transferase 6 | chr1:661363-662191 REVERSE LENGTH=627	1.24919	0.0179212	Up-regulated
At2g12815.1	transposable_element_gene transposable element gene hypothetical protein	1.24807	0.00673333	Up-regulated
At4g31890.1	ARM repeat superfamily protein | chr4:15427290-15429049 REVERSE LENGTH=1557	1.24741	0.0100798	Up-regulated
At4g18390.1	TCP2 | TEOSINTE BRANCHED 1, cycloidea and PCF transcription factor 2 | chr4:10163212-10164309 REVERSE LENGTH=1098	1.24599	0.00944153	Up-regulated
At3g49120.1	ATPERX34, PERX34, PRXCB, ATPCB, PRX34 | peroxidase CB | chr3:18207819-18210041 FORWARD LENGTH=1062	1.24479	0.00675063	Up-regulated
At4g39110.1	Malectin/receptor-like protein kinase family protein | chr4:18222483-18225119 REVERSE LENGTH=2637	1.24067	0.00688805	Up-regulated
At3g43147.1	transposable_element_gene transposable element gene pseudogene, hypothetical protein	1.23852	0.00678599	Up-regulated
At1g11520.1	pliceosome associated protein-related | chr1:3873029-3873619 FORWARD LENGTH=591	1.23577	0.00818588	Up-regulated
At1g59560.1	ZCF61, DAL2 | E3 Ubiquitin ligase family protein | chr1:21881741-21883632 FORWARD LENGTH=1017	1.23042	0.0137836	Up-regulated
At1g24020.1	MLP423 | MLP-like protein 423 | chr1:8500653-8501458 REVERSE LENGTH=468	1.2295	0.00864598	Up-regulated
At4g31290.1	ChaC-like family protein | chr4:15186851-15188278 FORWARD LENGTH=684	1.22904	0.00937127	Up-regulated
At5g06490.1	RING/U-box superfamily protein | chr5:1977996-1978589 REVERSE LENGTH=594	1.22814	0.00720364	Up-regulated
At5g66780.1	unknown protein; Has 1807 Blast hits to 1807 proteins in 277 species: Archae - 0; Bacteria - 0; Metazoa - 736; Fungi - 347; Plants - 385; Viruses - 0; Other Eukaryotes - 339 (source: NCBI BLink). | chr5:26663627-26664196 FORWARD LENGTH=366	1.22802	0.00960635	Up-regulated
At1g52565.1	unknown protein; FUNCTIONS IN: molecular_function unknown; INVOLVED IN: biological_process unknown; LOCATED IN: endomembrane system; BEST Arabidopsis thaliana protein match is: unknown protein (TAIR:AT3G15760.1); Has 35333 Blast hits to 34131 proteins in 2444 species: Archae - 798; Bacteria - 22429; Metazoa - 974; Fungi - 991; Plants - 531; Viruses - 0; Other Eukaryotes - 9610 (source: NCBI BLink…	1.22796	0.0225541	Up-regulated
At5g43020.1	Leucine-rich repeat protein kinase family protein | chr5:17255426-17257742 REVERSE LENGTH=2010	1.22599	0.0141956	Up-regulated
At2g46950.1	CYP709B2 | cytochrome P450, family 709, subfamily B, polypeptide 2 | chr2:19289466-19291541 REVERSE LENGTH=1719	1.22435	0.0100865	Up-regulated
At5g54360.1	C2H2-like zinc finger protein | chr5:22071862-22072674 FORWARD LENGTH=813	1.22124	0.00934945	Up-regulated
At1g69530.1	ATEXPA1, EXP1, AT-EXP1, ATEXP1, ATHEXP ALPHA 1.2, EXPA1 | expansin A1 | chr1:26142034-26143051 FORWARD LENGTH=753	1.21882	0.00942796	Up-regulated
At5g43910.2	pfkB-like carbohydrate kinase family protein | chr5:17667537-17670085 REVERSE LENGTH=1098	1.21456	0.00951915	Up-regulated
At2g03530.1	UPS2, ATUPS2 | ureide permease 2 | chr2:1071951-1073522 FORWARD LENGTH=1197	1.2143	0.0137881	Up-regulated
At4g20270.1	BAM3 | Leucine-rich receptor-like protein kinase family protein | chr4:10949822-10952924 FORWARD LENGTH=2979	1.21186	0.016978	Up-regulated
At2g36340.1	DNA-binding storekeeper protein-related transcriptional regulator | chr2:15235858-15237489 FORWARD LENGTH=1245	1.2067	0.00844186	Up-regulated
At2g02350.1	SKIP3, AtPP2-B9 | SKP1 interacting partner 3 | chr2:617972-618809 REVERSE LENGTH=576	1.20569	0.00905281	Up-regulated
At4g39510.1	CYP96A12 | cytochrome P450, family 96, subfamily A, polypeptide 12 | chr4:18368945-18370471 REVERSE LENGTH=1527	1.20564	0.0200976	Up-regulated
At4g06732.1	transposable_element_gene transposable element gene pseudogene, hypothetical protein	1.20453	0.00904134	Up-regulated
At3g48460.1	GDSL-like Lipase/Acylhydrolase superfamily protein | chr3:17949496-17951082 FORWARD LENGTH=1146	1.20443	0.00972632	Up-regulated
At4g02520.1	ATGSTF2, ATPM24.1, ATPM24, GST2, GSTF2 | glutathione S-transferase PHI 2 | chr4:1110673-1111531 REVERSE LENGTH=639	1.2023	0.0132177	Up-regulated
At1g09500.1	NAD(P)-binding Rossmann-fold superfamily protein | chr1:3066811-3068484 FORWARD LENGTH=978	1.1988	0.0112119	Up-regulated
At4g06196.1	transposable_element_gene transposable element gene CACTA-like transposase family (Tnp2/En/Spm), has a 1.4e-76 P-value blast match to gb|AAG52024.1|AC022456_5 Tam1-homologous transposon protein TNP2, putative; 12762-16371 (Arabidopsis thaliana) (CACTA-element)	1.19709	0.0139084	Up-regulated
At1g41680.1	transposable_element_gene transposable element gene pseudogene, hypothetical protein	1.19513	0.0107231	Up-regulated
At3g46190.1	TRAF-like family protein | chr3:16965889-16967345 FORWARD LENGTH=876	1.19084	0.00945978	Up-regulated
At4g39955.1	alpha/beta-Hydrolases superfamily protein | chr4:18530573-18532088 FORWARD LENGTH=987	1.19081	0.0170463	Up-regulated
At5g45860.1	PYL11, RCAR5 | PYR1-like 11 | chr5:18604101-18604586 REVERSE LENGTH=486	1.18772	0.0164296	Up-regulated
At5g57760.1	unknown protein; Has 5 Blast hits to 5 proteins in 2 species: Archae - 0; Bacteria - 0; Metazoa - 0; Fungi - 0; Plants - 5; Viruses - 0; Other Eukaryotes - 0 (source: NCBI BLink). | chr5:23400725-23400961 FORWARD LENGTH=237	1.18614	0.0194404	Up-regulated
At3g21180.1	ACA9, ATACA9 | autoinhibited Ca(2+)-ATPase 9 | chr3:7425770-7431941 FORWARD LENGTH=3261	1.18586	0.0119768	Up-regulated
At4g30650.1	Low temperature and salt responsive protein family | chr4:14954403-14954698 FORWARD LENGTH=222	1.1826	0.0109025	Up-regulated
At2g02950.1	PKS1 | phytochrome kinase substrate 1 | chr2:855149-856468 REVERSE LENGTH=1320	1.18249	0.0146594	Up-regulated
At4g39950.1	CYP79B2 | cytochrome P450, family 79, subfamily B, polypeptide 2 | chr4:18525311-18527284 FORWARD LENGTH=1626	1.18158	0.0170086	Up-regulated
At3g06437.1	pseudogene pseudogene, hypothetical protein	1.18016	0.0107796	Up-regulated
At1g06360.1	Fatty acid desaturase family protein | chr1:1939173-1940417 REVERSE LENGTH=900	1.17857	0.0139283	Up-regulated
At1g65550.1	Xanthine/uracil permease family protein | chr1:24367694-24370800 REVERSE LENGTH=1626	1.17327	0.0258295	Up-regulated
At1g30140.1	unknown protein; BEST Arabidopsis thaliana protein match is: unknown protein (TAIR:AT5G27260.1); Has 313 Blast hits to 256 proteins in 15 species: Archae - 0; Bacteria - 0; Metazoa - 0; Fungi - 8; Plants - 295; Viruses - 0; Other Eukaryotes - 10 (source: NCBI BLink). | chr1:10598764-10599527 FORWARD LENGTH=669	1.1731	0.0121781	Up-regulated
At1g01030.1	NGA3 | AP2/B3-like transcriptional factor family protein | chr1:11864-12940 REVERSE LENGTH=1077	1.17307	0.011103	Up-regulated
At2g07704.1	transposable_element_gene transposable element gene copia-like retrotransposon family, has a 5.8e-50 P-value blast match to GB:CAA72989 open reading frame 1 (Ty1_Copia-element) (Brassica oleracea)	1.17282	0.0202293	Up-regulated
At3g46330.1	MEE39 | Leucine-rich repeat protein kinase family protein | chr3:17020887-17024884 REVERSE LENGTH=2637	1.17219	0.0107784	Up-regulated
At1g53230.1	TCP3 | TEOSINTE BRANCHED 1, cycloidea and PCF transcription factor 3 | chr1:19850260-19851435 REVERSE LENGTH=1176	1.17177	0.0138054	Up-regulated
At2g12832.1	transposable_element_gene transposable element gene pseudogene, hypothetical protein	1.1695	0.0108535	Up-regulated
At5g49320.1	Protein of unknown function (DUF1218) | chr5:19995083-19996214 REVERSE LENGTH=774	1.16923	0.0120173	Up-regulated
At4g23060.1	IQD22 | IQ-domain 22 | chr4:12087283-12090408 FORWARD LENGTH=1455	1.16861	0.01498	Up-regulated
At5g32473.1	transposable_element_gene transposable element gene pseudogene, hypothetical protein	1.16837	0.0113182	Up-regulated
At3g04717.1	pseudogene Encodes a Wound-induced protein (WIP) family protein pseudogene, similar to pathogen- and wound-inducible antifungal protein CBP20 precursor, similar to pathogen- and wound-inducible antifungal protein (CBP20) GB:AAB29959 (Nicotiana tabacum); blastp match of 72% identity and 1.5e-32 P-value to GP|7547630|gb|AAB29959.2||S72452 pathogen- and wound-inducible antifungal protein CBP20 precu…	1.16804	0.0185026	Up-regulated
At4g17310.1	unknown protein; LOCATED IN: chloroplast; EXPRESSED IN: 9 plant structures; EXPRESSED DURING: LP.04 four leaves visible, 4 anthesis, petal differentiation and expansion stage; BEST Arabidopsis thaliana protein match is: unknown protein (TAIR:AT5G47455.7); Has 164 Blast hits to 164 proteins in 12 species: Archae - 0; Bacteria - 0; Metazoa - 0; Fungi - 0; Plants - 164; Viruses - 0; Other Eukaryotes…	1.16572	0.0112745	Up-regulated
At5g03545.1	AT4, ATIPS2 | Expressed in response to phosphate starvation, this response is enhanced by the presence of IAA. | chr5:895047-895259 FORWARD LENGTH=213	1.16394	0.0139098	Up-regulated
At3g61280.1	Arabidopsis thaliana protein of unknown function (DUF821) | chr3:22681145-22683589 FORWARD LENGTH=1611	1.16219	0.022071	Up-regulated
At3g61830.1	ARF18 | auxin response factor 18 | chr3:22888171-22891179 FORWARD LENGTH=1809	1.15891	0.0122569	Up-regulated
At3g21420.1	2-oxoglutarate (2OG) and Fe(II)-dependent oxygenase superfamily protein | chr3:7541579-7543221 FORWARD LENGTH=1095	1.15886	0.0189314	Up-regulated
At4g33150.1	lysine-ketoglutarate reductase/saccharopine dehydrogenase bifunctional enzyme | chr4:15985479-15991069 REVERSE LENGTH=3195	1.15614	0.0152608	Up-regulated
At3g11010.1	AtRLP34, RLP34 | receptor like protein 34 | chr3:3450988-3453672 REVERSE LENGTH=2685	1.15214	0.0168413	Up-regulated
At2g10220.1	transposable_element_gene transposable element gene gypsy-like retrotransposon family (Athila), has a 4.3e-151 P-value blast match to GB:CAA57397 Athila ORF 1 (Arabidopsis thaliana)	1.14975	0.011668	Up-regulated
At3g44550.1	FAR5 | fatty acid reductase 5 | chr3:16138060-16141409 FORWARD LENGTH=1491	1.14824	0.0132562	Up-regulated
At3g60120.1	BGLU27 | beta glucosidase 27 | chr3:22206238-22208952 FORWARD LENGTH=1623	1.1465	0.0270609	Up-regulated
At1g21540.1	AMP-dependent synthetase and ligase family protein | chr1:7548758-7550521 REVERSE LENGTH=1653	1.14544	0.020089	Up-regulated
At5g03700.1	D-mannose binding lectin protein with Apple-like carbohydrate-binding domain | chr5:965874-967322 REVERSE LENGTH=1449	1.14541	0.0200701	Up-regulated
At1g36400.1	transposable_element_gene transposable element gene pseudogene, hypothetical protein, similar to hypothetical protein GB:AAD48962 from (Arabidopsis thaliana)	1.14223	0.0119627	Up-regulated
At3g30690.1	transposable_element_gene transposable element gene similar to unknown protein [Arabidopsis thaliana] (TAIR:AT3G30700.1)	1.14221	0.0128075	Up-regulated
At5g38340.1	Disease resistance protein (TIR-NBS-LRR class) family | chr5:15320507-15324061 FORWARD LENGTH=3180	1.1417	0.018696	Up-regulated
At3g28290.1	AT14A | Protein of unknown function (DUF677) | chr3:10547873-10549030 FORWARD LENGTH=1158	1.14105	0.020252	Up-regulated
At4g29140.1	MATE efflux family protein | chr4:14369148-14370746 FORWARD LENGTH=1599	1.13806	0.0192957	Up-regulated
At1g04110.1	SDD1 | Subtilase family protein | chr1:1061457-1063784 REVERSE LENGTH=2328	1.13768	0.0168942	Up-regulated
At1g02380.1	unknown protein; BEST Arabidopsis thaliana protein match is: unknown protein (TAIR:AT4G01960.1); Has 66 Blast hits to 66 proteins in 11 species: Archae - 0; Bacteria - 0; Metazoa - 0; Fungi - 0; Plants - 66; Viruses - 0; Other Eukaryotes - 0 (source: NCBI BLink). | chr1:477814-478850 FORWARD LENGTH=696	1.13514	0.0153645	Up-regulated
At5g22160.1	unknown protein; BEST Arabidopsis thaliana protein match is: unknown protein (TAIR:AT5G22150.1); Has 30201 Blast hits to 17322 proteins in 780 species: Archae - 12; Bacteria - 1396; Metazoa - 17338; Fungi - 3422; Plants - 5037; Viruses - 0; Other Eukaryotes - 2996 (source: NCBI BLink). | chr5:7346944-7349255 FORWARD LENGTH=1062	1.13464	0.0193152	Up-regulated
At3g43840.1	3-oxo-5-alpha-steroid 4-dehydrogenase family protein | chr3:15700352-15700855 FORWARD LENGTH=255	1.13462	0.0133176	Up-regulated
At2g06750.1	transposable_element_gene transposable element gene similar to unknown protein [Arabidopsis thaliana] (TAIR:AT5G28480.1); contains domain E set domains (SSF81296)	1.12958	0.016154	Up-regulated
At4g17565.1	F-box family protein with a domain of unknown function (DUF295) | chr4:9782508-9783644 REVERSE LENGTH=1137	1.12703	0.0154739	Up-regulated
At1g19470.1	Galactose oxidase/kelch repeat superfamily protein | chr1:6741296-6742534 FORWARD LENGTH=1239	1.12638	0.0200533	Up-regulated
At3g58430.1	TRAF-like family protein | chr3:21613163-21616174 REVERSE LENGTH=1608	1.12597	0.015372	Up-regulated
At5g34865.1	transposable_element_gene transposable element gene gypsy-like retrotransposon family, has a 7.5e-16 P-value blast match to GB:226407 retrotransposon del1-46 (Gypsy_Ty3-element) (Lilium henryi)	1.12462	0.0153577	Up-regulated
At4g08420.1	transposable_element_gene transposable element gene Mutator-like transposase family, has a 8.0e-59 P-value blast match to Q9S9L1 /206-367 Pfam PF03108 MuDR family transposase (MuDr-element domain)	1.12362	0.0151923	Up-regulated
At1g36120.1	transposable_element_gene transposable element gene gypsy-like retrotransposon family, has a 9.8e-283 P-value blast match to GB:AAD27547 polyprotein (Gypsy_Ty3-element) (Oryza sativa subsp. indica)	1.12326	0.0179817	Up-regulated
At5g31804.1	transposable_element_gene transposable element gene gypsy-like retrotransposon family (Athila), has a 3.3e-259 P-value blast match to GB:CAA57397 Athila ORF 1 (Arabidopsis thaliana)	1.12258	0.0137303	Up-regulated
At2g03520.1	ATUPS4, UPS4 | ureide permease 4 | chr2:1069494-1071269 FORWARD LENGTH=1206	1.11948	0.019357	Up-regulated
At2g31480.1	unknown protein; BEST Arabidopsis thaliana protein match is: unknown protein (TAIR:AT1G05894.1); Has 35333 Blast hits to 34131 proteins in 2444 species: Archae - 798; Bacteria - 22429; Metazoa - 974; Fungi - 991; Plants - 531; Viruses - 0; Other Eukaryotes - 9610 (source: NCBI BLink). | chr2:13409516-13410934 REVERSE LENGTH=1419	1.11911	0.0152655	Up-regulated
At4g18910.1	NIP1;2, NLM2, ATNLM2 | NOD26-like intrinsic protein 1;2 | chr4:10366211-10368179 FORWARD LENGTH=885	1.11848	0.0169496	Up-regulated
At2g04040.1	ATDTX1, TX1 | MATE efflux family protein | chr2:1334614-1336480 REVERSE LENGTH=1431	1.11845	0.0173739	Up-regulated
At4g03305.1	transposable_element_gene transposable element gene similar to unknown protein [Arabidopsis thaliana] (TAIR:AT5G40110.1)	1.11769	0.0149871	Up-regulated
At3g01940.1	Protein of unknown function (DUF 3339) | chr3:322841-323053 REVERSE LENGTH=213	1.1151	0.018009	Up-regulated
At3g55630.1	ATDFD, DFD, FPGS3 | DHFS-FPGS homolog D | chr3:20636785-20639395 FORWARD LENGTH=1413	1.11486	0.0200813	Up-regulated
At5g41280.1	Receptor-like protein kinase-related family protein | chr5:16509532-16510729 FORWARD LENGTH=861	1.1143	0.0152778	Up-regulated
At3g17800.1	Protein of unknown function (DUF760) | chr3:6091248-6092873 REVERSE LENGTH=1266	1.11421	0.0220445	Up-regulated
At3g58890.1	RNI-like superfamily protein | chr3:21771046-21772577 FORWARD LENGTH=882	1.11414	0.0149766	Up-regulated
At5g61990.1	Pentatricopeptide repeat (PPR) superfamily protein | chr5:24900186-24903110 REVERSE LENGTH=2925	1.11354	0.0152619	Up-regulated
At4g15760.1	MO1 | monooxygenase 1 | chr4:8972785-8974548 REVERSE LENGTH=1269	1.11228	0.0201223	Up-regulated
At4g38540.1	FAD/NAD(P)-binding oxidoreductase family protein | chr4:18023187-18024827 FORWARD LENGTH=1224	1.11074	0.0277678	Up-regulated
At2g20150.1	unknown protein; Has 5 Blast hits to 5 proteins in 1 species: Archae - 0; Bacteria - 0; Metazoa - 0; Fungi - 0; Plants - 5; Viruses - 0; Other Eukaryotes - 0 (source: NCBI BLink). | chr2:8697610-8698480 FORWARD LENGTH=273	1.10976	0.0219717	Up-regulated
At3g48675.1	Protein of unknown function (DUF1278) | chr3:18034192-18034551 FORWARD LENGTH=360	1.10906	0.0247816	Up-regulated
At4g20210.1	Terpenoid cyclases/Protein prenyltransferases superfamily protein | chr4:10913613-10918282 REVERSE LENGTH=1803	1.10799	0.0155033	Up-regulated
At4g06728.1	transposable_element_gene transposable element gene similar to unknown protein [Arabidopsis thaliana] (TAIR:AT4G06724.1)	1.10716	0.0154259	Up-regulated
At3g13030.1	hAT transposon superfamily protein | chr3:4169675-4171417 REVERSE LENGTH=1635	1.10701	0.017985	Up-regulated
At1g68500.1	unknown protein; BEST Arabidopsis thaliana protein match is: unknown protein (TAIR:AT1G25422.1); Has 16 Blast hits to 16 proteins in 6 species: Archae - 0; Bacteria - 0; Metazoa - 0; Fungi - 0; Plants - 16; Viruses - 0; Other Eukaryotes - 0 (source: NCBI BLink). | chr1:25702041-25702322 FORWARD LENGTH=282	1.10691	0.0170305	Up-regulated
At5g32122.1	transposable_element_gene transposable element gene pseudogene, hypothetical protein	1.10579	0.0196355	Up-regulated
At4g18140.1	SSP4b | SCP1-like small phosphatase 4b | chr4:10046718-10049052 REVERSE LENGTH=1341	1.10196	0.0185018	Up-regulated
At4g03825.1	transposable_element_gene transposable element gene pseudogene, hypothetical protein	1.10156	0.0156894	Up-regulated
At2g29460.1	ATGSTU4, GST22, GSTU4 | glutathione S-transferase tau 4 | chr2:12626689-12627600 REVERSE LENGTH=675	1.10134	0.0247144	Up-regulated
At2g13460.1	transposable_element_gene transposable element gene non-LTR retrotransposon family (LINE), has a 3.0e-35 P-value blast match to GB:NP_038603 L1 repeat, Tf subfamily, member 23 (LINE-element) (Mus musculus)	1.10111	0.0178732	Up-regulated
At1g53070.1	Legume lectin family protein | chr1:19778371-19779189 FORWARD LENGTH=819	1.09975	0.0269109	Up-regulated
At2g10617.1	transposable_element_gene transposable element gene gypsy-like retrotransposon family (Athila), has a 3.0e-32 P-value blast match to GB:CAA57397 Athila ORF 1 (Arabidopsis thaliana)	1.09875	0.0168462	Up-regulated
At3g20120.1	CYP705A21 | cytochrome P450, family 705, subfamily A, polypeptide 21 | chr3:7024576-7025789 FORWARD LENGTH=1137	1.09804	0.0194842	Up-regulated
At1g36110.1	transposable_element_gene transposable element gene copia-like retrotransposon family, has a 2.2e-59 P-value blast match to gb|AAO73521.1| gag-pol polyprotein (Glycine max) (SIRE1) (Ty1_Copia-family)	1.0976	0.0179672	Up-regulated
At4g19760.1	Glycosyl hydrolase family protein with chitinase insertion domain | chr4:10750381-10752028 FORWARD LENGTH=1110	1.09717	0.0181985	Up-regulated
At2g41540.1	GPDHC1 | 6-phosphogluconate dehydrogenase family protein | chr2:17326801-17328654 FORWARD LENGTH=1389	1.09687	0.0192278	Up-regulated
At4g05100.1	AtMYB74, MYB74 | myb domain protein 74 | chr4:2618557-2619790 FORWARD LENGTH=975	1.09627	0.0231717	Up-regulated
At3g43070.1	transposable_element_gene transposable element gene pseudogene, hypothetical protein	1.09444	0.018511	Up-regulated
At5g28067.1	transposable_element_gene transposable element gene copia-like retrotransposon family, has a 6.4e-88 P-value blast match to GB:BAA78424 polyprotein (Ty1_Copia-element) (Arabidopsis thaliana)gi|4996363|dbj|BAA78424.1| polyprotein (AtRE2) (Arabidopsis thaliana) (Ty1_Copia-element)	1.09411	0.0168609	Up-regulated
At3g14370.1	WAG2 | Protein kinase superfamily protein | chr3:4798026-4799468 REVERSE LENGTH=1443	1.09385	0.0211503	Up-regulated
At5g62210.1	Embryo-specific protein 3, (ATS3) | chr5:24986521-24987477 REVERSE LENGTH=672	1.09271	0.0195031	Up-regulated
At2g38870.1	Serine protease inhibitor, potato inhibitor I-type family protein | chr2:16236546-16237050 REVERSE LENGTH=213	1.0927	0.0277011	Up-regulated
At3g02800.1	Tyrosine phosphatase family protein | chr3:606638-607704 REVERSE LENGTH=612	1.09242	0.0243626	Up-regulated
At1g53030.1	Cytochrome C oxidase copper chaperone (COX17) | chr1:19760224-19760442 REVERSE LENGTH=219	1.09198	0.0163743	Up-regulated
At1g44060.1	transposable_element_gene transposable element gene CACTA-like transposase family (Ptta/En/Spm), has a 2.0e-22 P-value blast match to At5g29026.1/8-244 CACTA-like transposase family (Ptta/En/Spm) (CACTA-element) (Arabidopsis thaliana)	1.08982	0.0201212	Up-regulated
At1g26680.1	transcriptional factor B3 family protein | chr1:9219552-9223193 FORWARD LENGTH=2763	1.08712	0.0244017	Up-regulated
At1g61940.1	AtTLP4, TLP4 | tubby like protein 4 | chr1:22897399-22898575 REVERSE LENGTH=735	1.08663	0.0194774	Up-regulated
At4g27450.1	Aluminium induced protein with YGL and LRDR motifs | chr4:13727665-13728683 REVERSE LENGTH=753	1.08472	0.0194976	Up-regulated
At2g10608.1	unknown protein; Has 35333 Blast hits to 34131 proteins in 2444 species: Archae - 798; Bacteria - 22429; Metazoa - 974; Fungi - 991; Plants - 531; Viruses - 0; Other Eukaryotes - 9610 (source: NCBI BLink). | chr2:4145805-4146168 REVERSE LENGTH=279	1.08426	0.018446	Up-regulated
At4g08013.1	transposable_element_gene transposable element gene similar to unknown protein [Arabidopsis thaliana] (TAIR:AT1G40125.1)	1.08409	0.0167076	Up-regulated
At1g62660.1	Glycosyl hydrolases family 32 protein | chr1:23199949-23203515 FORWARD LENGTH=1947	1.08354	0.0358438	Up-regulated
At3g51670.1	SEC14 cytosolic factor family protein / phosphoglyceride transfer family protein | chr3:19168912-19170848 FORWARD LENGTH=1230	1.08231	0.0266514	Up-regulated
At4g08102.1	transposable_element_gene transposable element gene gypsy-like retrotransposon family, has a 2.9e-23 P-value blast match to GB:226407 retrotransposon del1-46 (Gypsy_Ty3-element) (Lilium henryi)	1.08208	0.019183	Up-regulated
At4g32280.1	IAA29 | indole-3-acetic acid inducible 29 | chr4:15583479-15584628 FORWARD LENGTH=756	1.07949	0.0189101	Up-regulated
At2g45550.1	CYP76C4 | cytochrome P450, family 76, subfamily C, polypeptide 4 | chr2:18773541-18775654 REVERSE LENGTH=1536	1.07903	0.0181556	Up-regulated
At1g11170.1	Protein of unknown function (DUF707) | chr1:3741724-3744459 FORWARD LENGTH=1317	1.07841	0.0226031	Up-regulated
At2g43830.1	pseudogene pseudogene, NPK1-related protein kinase 3, identical to NPK1-related protein kinase 3 (GI:2342427) (Arabidopsis thaliana);; blastp match of 91% identity and 2.1e-09 P-value to GP|456309|dbj|BAA05648.1||D26601 protein kinase {Nicotiana tabacum}	1.07821	0.024332	Up-regulated
At1g25410.1	ATIPT6, IPT6 | isopentenyltransferase 6 | chr1:8914191-8915219 REVERSE LENGTH=1029	1.07619	0.0189884	Up-regulated
At5g12450.1	FBD-like domain family protein | chr5:4040937-4041128 FORWARD LENGTH=192	1.07584	0.0252821	Up-regulated
At1g69935.1	SHW1 | short hypocotyl in white light1 | chr1:26342072-26343082 REVERSE LENGTH=579	1.07533	0.0202405	Up-regulated
At4g27360.1	Dynein light chain type 1 family protein | chr4:13694032-13694517 FORWARD LENGTH=312	1.07358	0.0211556	Up-regulated
At4g22480.1	NA	1.07349	0.021207	Up-regulated
At5g13080.1	WRKY75, ATWRKY75 | WRKY DNA-binding protein 75 | chr5:4149928-4151019 REVERSE LENGTH=438	1.07333	0.0461944	Up-regulated
At3g30230.1	myosin heavy chain-related | chr3:11879235-11881788 REVERSE LENGTH=1584	1.07286	0.0201188	Up-regulated
At1g67240.1	transposable_element_gene transposable element gene Mutator-like transposase family, has a 4.5e-23 P-value blast match to GB:AAA21566 mudrA of transposon="MuDR" (MuDr-element) (Zea mays)	1.07059	0.0194951	Up-regulated
At5g41070.1	DRB5 | dsRNA-binding protein 5 | chr5:16438547-16439916 FORWARD LENGTH=1182	1.06978	0.0201072	Up-regulated
At2g43000.1	anac042, NAC042 | NAC domain containing protein 42 | chr2:17880617-17882584 REVERSE LENGTH=828	1.06768	0.0270022	Up-regulated
At4g10580.1	transposable_element_gene transposable element gene gypsy-like retrotransposon family, has a 1.1e-306 P-value blast match to GB:AAD27547 polyprotein (Gypsy_Ty3-element) (Oryza sativa subsp. indica)	1.06696	0.0203071	Up-regulated
At3g13857.1	unknown protein; Has 35333 Blast hits to 34131 proteins in 2444 species: Archae - 798; Bacteria - 22429; Metazoa - 974; Fungi - 991; Plants - 531; Viruses - 0; Other Eukaryotes - 9610 (source: NCBI BLink). | chr3:4561171-4561299 FORWARD LENGTH=129	1.06474	0.0316224	Up-regulated
At1g42367.1	transposable_element_gene transposable element gene similar to unknown protein [Arabidopsis thaliana] (TAIR:AT3G30700.1)	1.06397	0.0193268	Up-regulated
At5g56070.1	unknown protein; BEST Arabidopsis thaliana protein match is: unknown protein (TAIR:AT5G56050.1); Has 1807 Blast hits to 1807 proteins in 277 species: Archae - 0; Bacteria - 0; Metazoa - 736; Fungi - 347; Plants - 385; Viruses - 0; Other Eukaryotes - 339 (source: NCBI BLink). | chr5:22708679-22709204 FORWARD LENGTH=360	1.06372	0.0194593	Up-regulated
At2g26170.1	CYP711A1, MAX1 | cytochrome P450, family 711, subfamily A, polypeptide 1 | chr2:11140851-11143270 FORWARD LENGTH=1569	1.06253	0.0260242	Up-regulated
At4g15820.1	BEST Arabidopsis thaliana protein match is: embryo defective 1703 (TAIR:AT3G61780.1); Has 524 Blast hits to 443 proteins in 102 species: Archae - 0; Bacteria - 13; Metazoa - 196; Fungi - 37; Plants - 43; Viruses - 3; Other Eukaryotes - 232 (source: NCBI BLink). | chr4:8992970-8995022 FORWARD LENGTH=1383	1.06207	0.0194727	Up-regulated
At5g03000.1	Galactose oxidase/kelch repeat superfamily protein | chr5:703268-704437 FORWARD LENGTH=1065	1.06109	0.0202574	Up-regulated
At5g09250.1	KIWI | ssDNA-binding transcriptional regulator | chr5:2875421-2876368 REVERSE LENGTH=324	1.05677	0.0202771	Up-regulated
At1g52970.1	DD11 | downregulated in DIF1 11 | chr1:19736634-19737083 REVERSE LENGTH=450	1.0556	0.0201322	Up-regulated
At1g29860.1	WRKY71, ATWRKY71 | WRKY DNA-binding protein 71 | chr1:10454482-10455652 FORWARD LENGTH=849	1.05438	0.0240229	Up-regulated
At1g71330.1	ATNAP5, NAP5 | non-intrinsic ABC protein 5 | chr1:26884014-26885169 REVERSE LENGTH=975	1.05241	0.0274558	Up-regulated
At5g32489.1	transposable_element_gene transposable element gene pseudogene, hypothetical protein	1.0514	0.0201845	Up-regulated
At1g67390.1	F-box family protein | chr1:25244690-25247139 FORWARD LENGTH=1440	1.0508	0.0202434	Up-regulated
At3g29595.1	transposable_element_gene transposable element gene Mutator-like transposase family, has a 3.4e-63 P-value blast match to O80466 /172-336 Pfam PF03108 MuDR family transposase (MuDr-element domain)	1.05032	0.023197	Up-regulated
At4g06486.1	transposable_element_gene transposable element gene pseudogene, hypothetical protein	1.04986	0.0209406	Up-regulated
At2g14843.1	transposable_element_gene transposable element gene CACTA-like transposase family (Tnp2/En/Spm), has a 2.5e-35 P-value blast match to GB:CAA40555 TNP2 (CACTA-element) (Antirrhinum majus)	1.04851	0.0277852	Up-regulated
At5g66310.1	ATP binding microtubule motor family protein | chr5:26485786-26490304 REVERSE LENGTH=3192	1.04826	0.0249438	Up-regulated
At3g31630.1	transposable_element_gene transposable element gene gypsy-like retrotransposon family, has a 4.6e-319 P-value blast match to GB:AAD27547 polyprotein (Gypsy_Ty3-element) (Oryza sativa subsp. indica)	1.04477	0.0220256	Up-regulated
At1g21100.1	O-methyltransferase family protein | chr1:7386991-7388318 REVERSE LENGTH=1122	1.04375	0.0382646	Up-regulated
At1g03270.1	CBS domain-containing protein with a domain of unknown function (DUF21) | chr1:799191-802436 FORWARD LENGTH=1500	1.04371	0.0209141	Up-regulated
At5g21970.1	Ubiquitin carboxyl-terminal hydrolase family protein | chr5:7262071-7263420 FORWARD LENGTH=1350	1.04369	0.0225616	Up-regulated
At4g06615.1	transposable_element_gene transposable element gene pseudogene, hypothetical protein	1.04349	0.0217729	Up-regulated
At4g07917.1	transposable_element_gene transposable element gene gypsy-like retrotransposon family, has a 3.0e-08 P-value blast match to GB:AAD27547 polyprotein (Gypsy_Ty3-element) (Oryza sativa subsp. indica)	1.04261	0.0225483	Up-regulated
At5g22500.1	FAR1 | fatty acid reductase 1 | chr5:7470541-7473916 FORWARD LENGTH=1476	1.04174	0.0226055	Up-regulated
At1g10370.1	GST30, ATGSTU17, GST30B, ERD9 | Glutathione S-transferase family protein | chr1:3397274-3398273 REVERSE LENGTH=684	1.041	0.0246179	Up-regulated
At1g44930.1	NA	1.04065	0.0220217	Up-regulated
At4g25960.1	PGP2 | P-glycoprotein 2 | chr4:13177438-13183425 FORWARD LENGTH=3822	1.04051	0.0259119	Up-regulated
At1g62220.1	unknown protein; FUNCTIONS IN: molecular_function unknown; INVOLVED IN: biological_process unknown; LOCATED IN: endomembrane system; BEST Arabidopsis thaliana protein match is: unknown protein (TAIR:AT1G62000.1); Has 131 Blast hits to 122 proteins in 40 species: Archae - 0; Bacteria - 73; Metazoa - 10; Fungi - 6; Plants - 37; Viruses - 0; Other Eukaryotes - 5 (source: NCBI BLink). | chr1:22988252…	1.03969	0.0290255	Up-regulated
At3g17790.1	ATACP5, ATPAP17, PAP17 | purple acid phosphatase 17 | chr3:6089779-6090988 FORWARD LENGTH=1017	1.03956	0.0314593	Up-regulated
At1g36020.1	BEST Arabidopsis thaliana protein match is: DEAD/DEAH box RNA helicase family protein (TAIR:AT1G35530.1); Has 18 Blast hits to 18 proteins in 5 species: Archae - 0; Bacteria - 0; Metazoa - 0; Fungi - 0; Plants - 18; Viruses - 0; Other Eukaryotes - 0 (source: NCBI BLink). | chr1:13433919-13434340 REVERSE LENGTH=351	1.03864	0.0231796	Up-regulated
At1g23880.1	NHL domain-containing protein | chr1:8436125-8438636 FORWARD LENGTH=1638	1.03746	0.0229285	Up-regulated
At1g74490.1	Protein kinase superfamily protein | chr1:27994760-27996496 REVERSE LENGTH=1200	1.03595	0.0282611	Up-regulated
At3g26930.1	Protein with RNI-like/FBD-like domains | chr3:9925931-9927351 FORWARD LENGTH=1230	1.03561	0.0231524	Up-regulated
At4g15550.1	IAGLU | indole-3-acetate beta-D-glucosyltransferase | chr4:8877877-8879301 REVERSE LENGTH=1425	1.03503	0.032811	Up-regulated
At5g14690.1	unknown protein; BEST Arabidopsis thaliana protein match is: unknown protein (TAIR:AT3G01516.1); Has 86 Blast hits to 86 proteins in 16 species: Archae - 0; Bacteria - 0; Metazoa - 0; Fungi - 0; Plants - 84; Viruses - 2; Other Eukaryotes - 0 (source: NCBI BLink). | chr5:4733862-4734515 REVERSE LENGTH=654	1.03307	0.0239371	Up-regulated
At3g29635.1	HXXXD-type acyl-transferase family protein | chr3:11465851-11467227 REVERSE LENGTH=1377	1.03297	0.0232109	Up-regulated
At3g33075.1	transposable_element_gene transposable element gene pseudogene, hypothetical protein	1.03243	0.0225432	Up-regulated
At5g03020.1	Galactose oxidase/kelch repeat superfamily protein | chr5:707263-708306 FORWARD LENGTH=1044	1.0318	0.0229757	Up-regulated
At3g52550.1	BEST Arabidopsis thaliana protein match is: ovate family protein 18 (TAIR:AT3G52540.1); Has 5496 Blast hits to 1338 proteins in 151 species: Archae - 0; Bacteria - 23; Metazoa - 3754; Fungi - 379; Plants - 301; Viruses - 154; Other Eukaryotes - 885 (source: NCBI BLink). | chr3:19492376-19492912 REVERSE LENGTH=537	1.03165	0.0231469	Up-regulated
At2g15800.1	transposable_element_gene transposable element gene	1.02942	0.0260511	Up-regulated
At4g08099.1	transposable_element_gene transposable element gene gypsy-like retrotransposon family, has a 1.1e-34 P-value blast match to GB:BAA84458 GAG-POL precursor (gypsy_Ty3-element) (Oryza sativa)gi|5902445|dbj|BAA84458.1| GAG-POL precursor (Oryza sativa (japonica cultivar-group)) (RIRE2) (Gypsy_Ty3-family)	1.02788	0.0232166	Up-regulated
At5g35344.1	transposable_element_gene transposable element gene pseudogene, hypothetical protein	1.02766	0.0283105	Up-regulated
At4g07800.1	transposable_element_gene transposable element gene similar to unknown protein [Arabidopsis thaliana] (TAIR:AT3G13250.1); similar to hypothetical protein 31.t00030 [Brassica oleracea] (GB:ABD65117.1); contains domain HELICASE-RELATED (PTHR10492)	1.02617	0.0311209	Up-regulated
At5g47920.1	unknown protein; BEST Arabidopsis thaliana protein match is: unknown protein (TAIR:AT5G13880.1); Has 1807 Blast hits to 1807 proteins in 277 species: Archae - 0; Bacteria - 0; Metazoa - 736; Fungi - 347; Plants - 385; Viruses - 0; Other Eukaryotes - 339 (source: NCBI BLink). | chr5:19403458-19404021 REVERSE LENGTH=564	1.02549	0.0309194	Up-regulated
At5g60080.1	Protein kinase superfamily protein | chr5:24193181-24194909 REVERSE LENGTH=1134	1.02498	0.0257244	Up-regulated
At2g05645.1	unknown protein; Has 30201 Blast hits to 17322 proteins in 780 species: Archae - 12; Bacteria - 1396; Metazoa - 17338; Fungi - 3422; Plants - 5037; Viruses - 0; Other Eukaryotes - 2996 (source: NCBI BLink). | chr2:2101497-2102111 REVERSE LENGTH=615	1.0237	0.023219	Up-regulated
At4g03530.1	transposable_element_gene transposable element gene copia-like retrotransposon family, has a 2.4e-66 P-value blast match to GB:CAA72989 open reading frame 1 (Ty1_Copia-element) (Brassica oleracea)	1.02288	0.0234218	Up-regulated
At1g38460.1	transposable_element_gene transposable element gene gypsy-like retrotransposon family (Athila), has a 1.7e-221 P-value blast match to GB:CAA57397 Athila ORF 1 (Arabidopsis thaliana)	1.02138	0.0326942	Up-regulated
At4g07830.1	transposable_element_gene transposable element gene gypsy-like retrotransposon family, has a 6.3e-159 P-value blast match to GB:CAA73042 polyprotein (Gypsy_Ty3-element) (Ananas comosus)	1.02118	0.0262594	Up-regulated
At1g13710.1	CYP78A5, KLU | cytochrome P450, family 78, subfamily A, polypeptide 5 | chr1:4702932-4704592 REVERSE LENGTH=1554	1.01994	0.0386213	Up-regulated
At1g14880.1	PCR1 | PLANT CADMIUM RESISTANCE 1 | chr1:5132791-5133663 REVERSE LENGTH=456	1.01812	0.0489442	Up-regulated
At1g72760.1	Protein kinase superfamily protein | chr1:27385421-27388274 REVERSE LENGTH=2094	1.01748	0.0277726	Up-regulated
At1g14930.1	Polyketide cyclase/dehydrase and lipid transport superfamily protein | chr1:5152465-5153035 REVERSE LENGTH=468	1.01711	0.0305984	Up-regulated
At5g15500.1	Ankyrin repeat family protein | chr5:5031791-5032846 REVERSE LENGTH=1056	1.01488	0.0326342	Up-regulated
At1g80820.1	CCR2, ATCCR2 | cinnamoyl coa reductase | chr1:30370646-30372460 FORWARD LENGTH=999	1.01466	0.0342358	Up-regulated
At5g29090.1	transposable_element_gene transposable element gene similar to unknown protein [Arabidopsis thaliana] (TAIR:AT3G33131.1)	1.01419	0.0243434	Up-regulated
At1g59885.1	unknown protein; Has 0 Blast hits to 0 proteins in 0 species (source: NCBI BLink). | chr1:22042308-22042815 FORWARD LENGTH=390	1.01372	0.0253486	Up-regulated
At4g35720.1	Arabidopsis protein of unknown function (DUF241) | chr4:16927972-16928949 FORWARD LENGTH=978	1.01316	0.0392749	Up-regulated
At4g23270.1	CRK19 | cysteine-rich RLK (RECEPTOR-like protein kinase) 19 | chr4:12171133-12173794 FORWARD LENGTH=1938	1.01182	0.0282492	Up-regulated
At2g07660.1	transposable_element_gene transposable element gene gypsy-like retrotransposon family, has a 2.8e-303 P-value blast match to GB:AAD27547 polyprotein (Gypsy_Ty3-element) (Oryza sativa subsp. indica)	1.01026	0.0298016	Up-regulated
At2g19800.1	MIOX2 | myo-inositol oxygenase 2 | chr2:8531106-8533354 REVERSE LENGTH=954	1.00845	0.0309608	Up-regulated
At3g50750.1	BEH1 | BES1/BZR1 homolog 1 | chr3:18862147-18863062 REVERSE LENGTH=831	1.00806	0.0312877	Up-regulated
At4g16240.1	unknown protein; Has 17010 Blast hits to 4557 proteins in 509 species: Archae - 32; Bacteria - 2889; Metazoa - 6537; Fungi - 648; Plants - 4769; Viruses - 447; Other Eukaryotes - 1688 (source: NCBI BLink). | chr4:9192336-9192568 REVERSE LENGTH=129	1.00596	0.0381638	Up-regulated
At4g13180.1	NAD(P)-binding Rossmann-fold superfamily protein | chr4:7657373-7658164 REVERSE LENGTH=792	1.00582	0.0385223	Up-regulated
At2g04970.1	transposable_element_gene transposable element gene similar to heat shock protein binding [Arabidopsis thaliana] (TAIR:AT1G32830.1); similar to heat shock protein binding [Arabidopsis thaliana] (TAIR:AT3G30450.1); similar to heat shock protein binding [Arabidopsis thaliana] (TAIR:AT2G14140.1); similar to Agenet domain containing protein [Brassica oleracea] (GB:ABD65016.1); contains InterPro domai…	1.00578	0.0279908	Up-regulated
At2g24750.1	pseudogene pseudogene, similar to Avr9/Cf-9 rapidly elicited protein 141, similar to GB:AAB61068; blastp match of 43% identity and 5.0e-152 P-value to GP|30013669|gb|AAP03877.1||AY220478 Avr9/Cf-9 rapidly elicited protein 141 {Nicotiana tabacum}	1.00564	0.0274479	Up-regulated
At5g26642.1	transposable_element_gene transposable element gene similar to RNase H domain-containing protein [Arabidopsis thaliana] (TAIR:AT5G36905.1); similar to RNA-directed DNA polymerase (Reverse transcriptase); Ribonuclease H [Medicago truncatula] (GB:ABE88250.1); similar to RNA-directed DNA polymerase (Reverse transcriptase); Ribonuclease H [Medicago truncatula] (GB:ABE81893.1); contains InterPro domai…	1.00501	0.0308126	Up-regulated
At5g62230.1	ERL1 | ERECTA-like 1 | chr5:24996433-25002130 FORWARD LENGTH=2901	1.00342	0.0384047	Up-regulated
At4g29700.1	Alkaline-phosphatase-like family protein | chr4:14543739-14545124 REVERSE LENGTH=1386	1.00305	0.046109	Up-regulated
At2g21220.1	SAUR-like auxin-responsive protein family | chr2:9089380-9089694 FORWARD LENGTH=315	1.00247	0.0324904	Up-regulated
At3g12460.1	Polynucleotidyl transferase, ribonuclease H-like superfamily protein | chr3:3954695-3955423 REVERSE LENGTH=729	1.00103	0.030961	Up-regulated
At5g62630.1	HIPL2 | hipl2 protein precursor | chr5:25143719-25146390 REVERSE LENGTH=2091	1.00054	0.0370801	Up-regulated
At1g41723.1	transposable_element_gene transposable element gene pseudogene, hypothetical protein	0.998611	0.0276661	Up-regulated
At4g07595.1	transposable_element_gene transposable element gene pseudogene, hypothetical protein	0.997886	0.0290854	Up-regulated
At5g34980.1	transposable_element_gene transposable element gene similar to unknown protein [Arabidopsis thaliana] (TAIR:AT5G32312.1)	0.997831	0.0275412	Up-regulated
At2g15940.1	transposable_element_gene transposable element gene hAT-like transposase family (hobo/Ac/Tam3), has a 1.1e-114 P-value blast match to GB:AAD24567 transposase Tag2 (hAT-element) (Arabidopsis thaliana)	0.997646	0.0353022	Up-regulated
At2g10850.1	transposable_element_gene transposable element gene similar to unknown protein [Arabidopsis thaliana] (TAIR:AT1G43970.1); similar to envelope-like [Glycine max] (GB:AAC24322.1)	0.997422	0.0309832	Up-regulated
At2g28790.1	Pathogenesis-related thaumatin superfamily protein | chr2:12354664-12355413 REVERSE LENGTH=750	0.997206	0.0416043	Up-regulated
At5g40370.1	Glutaredoxin family protein | chr5:16147826-16149052 REVERSE LENGTH=336	0.996325	0.0339691	Up-regulated
At1g33030.1	O-methyltransferase family protein | chr1:11964885-11966212 REVERSE LENGTH=1059	0.995857	0.0397	Up-regulated
At3g30751.1	transposable_element_gene transposable element gene	0.995825	0.0282629	Up-regulated
At4g08953.1	transposable_element_gene transposable element gene copia-like retrotransposon family, has a 1.4e-22 P-value blast match to GB:CAA72990 open reading frame 2 (Ty1_Copia-element) (Brassica oleracea)	0.995809	0.0325091	Up-regulated
At5g22150.1	unknown protein; BEST Arabidopsis thaliana protein match is: unknown protein (TAIR:AT5G22160.1); Has 30201 Blast hits to 17322 proteins in 780 species: Archae - 12; Bacteria - 1396; Metazoa - 17338; Fungi - 3422; Plants - 5037; Viruses - 0; Other Eukaryotes - 2996 (source: NCBI BLink). | chr5:7342567-7345956 FORWARD LENGTH=993	0.994255	0.0310093	Up-regulated
At1g36403.1	transposable_element_gene transposable element gene Mutator-like transposase family, has a 1.4e-13 P-value blast match to O80466 /172-336 Pfam PF03108 MuDR family transposase (MuDr-element domain)	0.993809	0.0368043	Up-regulated
At4g15417.1	ATRTL1, RTL1 | RNAse II-like 1 | chr4:8821759-8822991 FORWARD LENGTH=795	0.992986	0.0286507	Up-regulated
At3g49360.1	PGL2 | 6-phosphogluconolactonase 2 | chr3:18303189-18304283 REVERSE LENGTH=780	0.992424	0.0399955	Up-regulated
At1g67990.1	ATTSM1, TSM1 | S-adenosyl-L-methionine-dependent methyltransferases superfamily protein | chr1:25489494-25490749 FORWARD LENGTH=702	0.990429	0.0353612	Up-regulated
At3g15270.1	SPL5 | squamosa promoter binding protein-like 5 | chr3:5140624-5141256 REVERSE LENGTH=546	0.990112	0.037491	Up-regulated
At2g24696.1	transcriptional factor B3 family protein | chr2:10509068-10510902 REVERSE LENGTH=1128	0.989187	0.0370389	Up-regulated
At2g30560.1	glycine-rich protein | chr2:13017347-13018857 FORWARD LENGTH=516	0.988918	0.0359123	Up-regulated
At5g36220.1	CYP81D1, CYP91A1 | cytochrome p450 81d1 | chr5:14253827-14256015 REVERSE LENGTH=1509	0.988791	0.0420448	Up-regulated
At2g29480.1	ATGSTU2, GST20, GSTU2 | glutathione S-transferase tau 2 | chr2:12630382-12631232 REVERSE LENGTH=678	0.988697	0.0436401	Up-regulated
At3g15630.1	unknown protein; FUNCTIONS IN: molecular_function unknown; INVOLVED IN: biological_process unknown; LOCATED IN: chloroplast; EXPRESSED IN: 24 plant structures; EXPRESSED DURING: 15 growth stages; BEST Arabidopsis thaliana protein match is: unknown protein (TAIR:AT1G52720.1); Has 61 Blast hits to 61 proteins in 13 species: Archae - 0; Bacteria - 0; Metazoa - 0; Fungi - 0; Plants - 61; Viruses - 0;…	0.988294	0.0422477	Up-regulated
At5g32035.1	transposable_element_gene transposable element gene pseudogene, hypothetical protein	0.988207	0.0342822	Up-regulated
At3g47320.1	transposable_element_gene transposable element gene similar to unknown protein [Arabidopsis thaliana] (TAIR:AT5G37385.1)	0.987802	0.0309792	Up-regulated
At1g24938.1	transposable_element_gene transposable element gene similar to unknown protein [Arabidopsis thaliana] (TAIR:AT1G35100.1)	0.987218	0.030928	Up-regulated
At4g02780.1	GA1, ABC33, ATCPS1, CPS, CPS1 | Terpenoid cyclases/Protein prenyltransferases superfamily protein | chr4:1237881-1244766 REVERSE LENGTH=2409	0.987006	0.0356498	Up-regulated
At1g17190.1	ATGSTU26, GSTU26 | glutathione S-transferase tau 26 | chr1:5875452-5876375 FORWARD LENGTH=663	0.985683	0.0388691	Up-regulated
At2g21110.1	Disease resistance-responsive (dirigent-like protein) family protein | chr2:9050290-9050850 REVERSE LENGTH=561	0.984832	0.0375905	Up-regulated
At2g26695.1	Ran BP2/NZF zinc finger-like superfamily protein | chr2:11365275-11365789 FORWARD LENGTH=417	0.984764	0.0389643	Up-regulated
At4g07780.1	transposable_element_gene transposable element gene gypsy-like retrotransposon family (Athila), has a 3.1e-225 P-value blast match to GB:CAA57397 Athila ORF 1 (Arabidopsis thaliana)	0.984542	0.0310701	Up-regulated
At5g22860.1	Serine carboxypeptidase S28 family protein | chr5:7639511-7642945 REVERSE LENGTH=1509	0.984466	0.0413439	Up-regulated
At3g54420.1	ATEP3, ATCHITIV, CHIV, EP3 | homolog of carrot EP3-3 chitinase | chr3:20145935-20147034 FORWARD LENGTH=822	0.983185	0.0446323	Up-regulated
At5g57123.1	unknown protein; BEST Arabidopsis thaliana protein match is: unknown protein (TAIR:AT4G29905.1); Has 30201 Blast hits to 17322 proteins in 780 species: Archae - 12; Bacteria - 1396; Metazoa - 17338; Fungi - 3422; Plants - 5037; Viruses - 0; Other Eukaryotes - 2996 (source: NCBI BLink). | chr5:23127215-23127418 REVERSE LENGTH=204	0.982735	0.0405466	Up-regulated
At1g34245.1	EPF2 | Putative membrane lipoprotein | chr1:12472990-12473631 FORWARD LENGTH=363	0.981962	0.044637	Up-regulated
At3g32903.1	transposable_element_gene transposable element gene similar to unknown protein [Arabidopsis thaliana] (TAIR:AT1G41750.1)	0.980728	0.0325539	Up-regulated
At1g55260.1	Bifunctional inhibitor/lipid-transfer protein/seed storage 2S albumin superfamily protein | chr1:20614663-20616158 FORWARD LENGTH=684	0.980607	0.0357757	Up-regulated
At5g67040.1	Protein of unknown function (DUF295) | chr5:26757896-26758475 REVERSE LENGTH=498	0.980024	0.0454313	Up-regulated
At2g39690.1	Protein of unknown function, DUF547 | chr2:16541165-16543267 FORWARD LENGTH=1497	0.977716	0.0455737	Up-regulated
At5g64720.1	Protein of unknown function (DUF1278) | chr5:25872346-25872813 REVERSE LENGTH=468	0.97685	0.0324387	Up-regulated
At3g30416.1	transposable_element_gene transposable element gene pseudogene, hypothetical protein	0.976054	0.0373133	Up-regulated
At4g16540.1	Heat shock protein HSP20/alpha crystallin family | chr4:9316023-9317153 REVERSE LENGTH=699	0.975768	0.0352838	Up-regulated
At1g61060.1	F-box family protein | chr1:22488548-22489711 REVERSE LENGTH=804	0.975034	0.0386277	Up-regulated
At4g05588.1	transposable_element_gene transposable element gene pseudogene, hypothetical protein, similar to contains similarity to Arabidopsis thaliana hypothetical protein (GB:AC004483)	0.974939	0.0370632	Up-regulated
At4g08033.1	transposable_element_gene transposable element gene pseudogene, hypothetical protein	0.974414	0.0427903	Up-regulated
At2g13142.1	transposable_element_gene transposable element gene pseudogene, hypothetical protein	0.973684	0.0402035	Up-regulated
At3g30665.1	transposable_element_gene transposable element gene pseudogene, hypothetical protein	0.971855	0.0342695	Up-regulated
At1g17960.1	Threonyl-tRNA synthetase | chr1:6181015-6183737 REVERSE LENGTH=1377	0.971244	0.0353985	Up-regulated
At4g02360.1	Protein of unknown function, DUF538 | chr4:1041179-1041643 FORWARD LENGTH=465	0.970406	0.0401304	Up-regulated
At3g32223.1	transposable_element_gene transposable element gene gypsy-like retrotransposon family, has a 2.8e-124 P-value blast match to GB:CAA73042 polyprotein (Gypsy_Ty3-element) (Ananas comosus)	0.970072	0.0342672	Up-regulated
At2g06965.1	transposable_element_gene transposable element gene pseudogene, hypothetical protein, temporary automated functional assignment	0.969992	0.0327885	Up-regulated
At5g64810.1	WRKY51, ATWRKY51 | WRKY DNA-binding protein 51 | chr5:25908415-25909687 FORWARD LENGTH=585	0.969454	0.0478155	Up-regulated
At4g15680.1	Thioredoxin superfamily protein | chr4:8931813-8932121 FORWARD LENGTH=309	0.966336	0.040083	Up-regulated
At5g12420.1	O-acyltransferase (WSD1-like) family protein | chr5:4024568-4026715 REVERSE LENGTH=1443	0.965621	0.0450704	Up-regulated
At3g30750.1	transposable_element_gene transposable element gene similar to unknown protein [Arabidopsis thaliana] (TAIR:AT2G24910.1)	0.965214	0.0390128	Up-regulated
At1g15190.1	Fasciclin-like arabinogalactan family protein | chr1:5227275-5228021 FORWARD LENGTH=747	0.965103	0.039335	Up-regulated
At2g44470.1	BGLU29 | beta glucosidase 29 | chr2:18354258-18357304 FORWARD LENGTH=1356	0.96461	0.038248	Up-regulated
At1g21990.1	F-box/RNI-like/FBD-like domains-containing protein | chr1:7740530-7742106 REVERSE LENGTH=1398	0.963616	0.0375615	Up-regulated
At4g08995.1	transposable_element_gene transposable element gene pseudogene, similar to putative reverse transcriptase., similar to putative reverse transcriptase; blastp match of 24% identity and 4.4e-09 P-value to GP|21450442|gb|AAM54146.1|AC104616_5|AC104616 putative reverse transcriptase. {Oryza sativa (japonica cultivar-group)}	0.963522	0.039021	Up-regulated
At5g35606.1	transposable_element_gene transposable element gene CACTA-like transposase family (Tnp2/En/Spm), has a 9.5e-133 P-value blast match to GB:CAA40555 TNP2 (CACTA-element) (Antirrhinum majus)	0.962914	0.0404974	Up-regulated
At2g43870.1	Pectin lyase-like superfamily protein | chr2:18166615-18168264 REVERSE LENGTH=1155	0.961567	0.0402374	Up-regulated
At4g06730.1	transposable_element_gene transposable element gene pseudogene, hypothetical protein	0.961451	0.0359343	Up-regulated
At4g09290.1	transposable_element_gene transposable element gene similar to Ulp1 protease family protein [Arabidopsis thaliana] (TAIR:AT3G30640.1); similar to Y55B1BR.3 [Caenorhabditis elegans] (GB:NP_497198.1)	0.960906	0.0372821	Up-regulated
At5g05910.1	RING/U-box superfamily protein | chr5:1776858-1777313 FORWARD LENGTH=456	0.960528	0.0415614	Up-regulated
At5g01800.1	saposin B domain-containing protein | chr5:307422-308646 FORWARD LENGTH=654	0.959754	0.042614	Up-regulated
At3g24240.1	Leucine-rich repeat receptor-like protein kinase family protein | chr3:8780551-8784150 FORWARD LENGTH=3426	0.959607	0.0391421	Up-regulated
At4g29630.1	Cytidine/deoxycytidylate deaminase family protein | chr4:14522569-14523240 FORWARD LENGTH=672	0.959553	0.0385893	Up-regulated
At2g12450.1	transposable_element_gene transposable element gene gypsy-like retrotransposon family, has a 1.7e-96 P-value blast match to GB:AAD11615 prpol (gypsy_Ty3-element) (Zea mays)	0.959131	0.0481154	Up-regulated
At5g20940.1	Glycosyl hydrolase family protein | chr5:7104076-7106653 REVERSE LENGTH=1881	0.956982	0.0399726	Up-regulated
At4g22690.1	CYP706A1 | cytochrome P450, family 706, subfamily A, polypeptide 1 | chr4:11929847-11931520 FORWARD LENGTH=1674	0.956645	0.0404785	Up-regulated
At1g40093.1	transposable_element_gene transposable element gene gypsy-like retrotransposon family (Athila), has a 5.9e-258 P-value blast match to GB:CAA57397 Athila ORF 1 (Arabidopsis thaliana)	0.956433	0.0402741	Up-regulated
At2g12700.1	transposable_element_gene transposable element gene similar to unknown protein [Arabidopsis thaliana] (TAIR:AT2G24910.1)	0.956271	0.0413076	Up-regulated
At3g14360.1	alpha/beta-Hydrolases superfamily protein | chr3:4791596-4793534 FORWARD LENGTH=1557	0.954705	0.0401964	Up-regulated
At5g33387.1	transposable_element_gene transposable element gene pseudogene, hypothetical protein, similar to putative transposon protein	0.954546	0.0389871	Up-regulated
At3g30821.1	transposable_element_gene transposable element gene gypsy-like retrotransposon family (Athila), has a 1.7e-81 P-value blast match to GB:CAA57397 Athila ORF 1 (Arabidopsis thaliana)	0.953461	0.0385506	Up-regulated
At1g12480.1	OZS1, SLAC1, RCD3, CDI3 | C4-dicarboxylate transporter/malic acid transport protein | chr1:4257427-4259249 REVERSE LENGTH=1671	0.952866	0.0454306	Up-regulated
At2g19320.1	unknown protein; Has 9 Blast hits to 9 proteins in 4 species: Archae - 0; Bacteria - 0; Metazoa - 0; Fungi - 0; Plants - 9; Viruses - 0; Other Eukaryotes - 0 (source: NCBI BLink). | chr2:8370864-8371097 REVERSE LENGTH=234	0.951738	0.0446623	Up-regulated
At5g57220.1	CYP81F2 | cytochrome P450, family 81, subfamily F, polypeptide 2 | chr5:23187911-23189681 FORWARD LENGTH=1476	0.951228	0.0449585	Up-regulated
At2g41930.1	Protein kinase superfamily protein | chr2:17501629-17502684 FORWARD LENGTH=1056	0.95092	0.0437053	Up-regulated
At3g30650.1	transposable_element_gene transposable element gene similar to unknown protein [Arabidopsis thaliana] (TAIR:AT2G10175.1)	0.949096	0.039395	Up-regulated
At5g64770.1	RGF9 | Encodes a root meristem growth factor (RGF). Belongs to a family of functionally redundant homologous peptides that are secreted, tyrosine-sulfated, and expressed mainly in the stem cell area and the innermost layer of central columella cells. RGFs are required for maintenance of the root stem cell niche and transit amplifying cell proliferation. Members of this family include: At5g60810 (…	0.948913	0.0445737	Up-regulated
At4g12390.1	PME1 | pectin methylesterase inhibitor 1 | chr4:7336553-7337173 FORWARD LENGTH=621	0.947949	0.0489988	Up-regulated
At5g08360.1	Protein of unknown function (DUF789) | chr5:2689743-2690758 FORWARD LENGTH=561	0.947792	0.0401183	Up-regulated
At3g43153.1	cAMP-dependent protein kinase inhibitor-related | chr3:15150104-15150916 REVERSE LENGTH=510	0.946394	0.0393593	Up-regulated
At5g40942.1	pseudogene pseudogene of ribonucleoside-diphosphate reductase small chain/ ribonucleotide reductase	0.945868	0.0377778	Up-regulated
At4g29370.1	Galactose oxidase/kelch repeat superfamily protein | chr4:14455602-14456738 FORWARD LENGTH=1137	0.945251	0.0402437	Up-regulated
At4g06496.1	transposable_element_gene transposable element gene pseudogene, hypothetical protein	0.944732	0.0455889	Up-regulated
At4g25920.1	Protein of unknown function (DUF295) | chr4:13165475-13166841 FORWARD LENGTH=1173	0.944677	0.0414116	Up-regulated
At3g42258.1	transposable_element_gene transposable element gene gypsy-like retrotransposon family (Athila), has a 9.2e-52 P-value blast match to GB:CAA57397 Athila ORF 1 (Arabidopsis thaliana)	0.941351	0.0434414	Up-regulated
At3g46380.1	unknown protein; Has 2 Blast hits to 2 proteins in 1 species: Archae - 0; Bacteria - 0; Metazoa - 0; Fungi - 0; Plants - 2; Viruses - 0; Other Eukaryotes - 0 (source: NCBI BLink). | chr3:17059218-17059896 REVERSE LENGTH=354	0.941097	0.0413316	Up-regulated
At3g32383.1	transposable_element_gene transposable element gene gypsy-like retrotransposon family, has a 5.7e-05 P-value blast match to GB:AAD19359 polyprotein (gypsy_Ty3-element) (Sorghum bicolor)	0.940611	0.0413266	Up-regulated
At2g43110.1	unknown protein; Has 212 Blast hits to 211 proteins in 96 species: Archae - 0; Bacteria - 6; Metazoa - 62; Fungi - 91; Plants - 31; Viruses - 0; Other Eukaryotes - 22 (source: NCBI BLink). | chr2:17922067-17924291 FORWARD LENGTH=867	0.940548	0.048916	Up-regulated
At1g75870.1	unknown protein; Has 10 Blast hits to 10 proteins in 5 species: Archae - 0; Bacteria - 0; Metazoa - 0; Fungi - 0; Plants - 10; Viruses - 0; Other Eukaryotes - 0 (source: NCBI BLink). | chr1:28486532-28487114 FORWARD LENGTH=498	0.940487	0.0402753	Up-regulated
At3g05980.1	unknown protein; BEST Arabidopsis thaliana protein match is: unknown protein (TAIR:AT5G19340.1); Has 202 Blast hits to 202 proteins in 28 species: Archae - 0; Bacteria - 0; Metazoa - 39; Fungi - 4; Plants - 148; Viruses - 0; Other Eukaryotes - 11 (source: NCBI BLink). | chr3:1795514-1796251 FORWARD LENGTH=738	0.940251	0.049995	Up-regulated
At5g23940.1	EMB3009, PEL3, DCR | HXXXD-type acyl-transferase family protein | chr5:8076616-8079677 REVERSE LENGTH=1455	0.937064	0.0448216	Up-regulated
At1g76230.1	unknown protein; Has 26 Blast hits to 18 proteins in 3 species: Archae - 0; Bacteria - 0; Metazoa - 0; Fungi - 0; Plants - 24; Viruses - 0; Other Eukaryotes - 2 (source: NCBI BLink). | chr1:28599991-28600380 REVERSE LENGTH=390	0.936982	0.0462766	Up-regulated
At3g07970.1	QRT2 | Pectin lyase-like superfamily protein | chr3:2541006-2543370 FORWARD LENGTH=1320	0.933337	0.0414172	Up-regulated
At2g10290.1	transposable_element_gene transposable element gene gypsy-like retrotransposon family (Athila), has a 4.3e-05 P-value blast match to GB:CAA57397 Athila ORF 1 (Arabidopsis thaliana)	0.932181	0.0470679	Up-regulated
At2g40745.1	unknown protein; BEST Arabidopsis thaliana protein match is: unknown protein (TAIR:AT2G39975.1); Has 7 Blast hits to 7 proteins in 2 species: Archae - 0; Bacteria - 0; Metazoa - 0; Fungi - 0; Plants - 7; Viruses - 0; Other Eukaryotes - 0 (source: NCBI BLink). | chr2:17008264-17008677 REVERSE LENGTH=414	0.931051	0.0462683	Up-regulated
At3g49160.1	pyruvate kinase family protein | chr3:18222132-18224415 REVERSE LENGTH=2133	0.930303	0.0409176	Up-regulated
At3g50540.1	unknown protein; Has 1 Blast hits to 1 proteins in 1 species: Archae - 0; Bacteria - 0; Metazoa - 0; Fungi - 0; Plants - 1; Viruses - 0; Other Eukaryotes - 0 (source: NCBI BLink). | chr3:18757749-18758244 FORWARD LENGTH=321	0.930203	0.0416534	Up-regulated
At1g76840.1	unknown protein; BEST Arabidopsis thaliana protein match is: unknown protein (TAIR:AT1G76740.1); Has 5 Blast hits to 5 proteins in 2 species: Archae - 0; Bacteria - 0; Metazoa - 0; Fungi - 0; Plants - 5; Viruses - 0; Other Eukaryotes - 0 (source: NCBI BLink). | chr1:28846566-28847288 REVERSE LENGTH=531	0.929621	0.0477209	Up-regulated
At4g15400.1	HXXXD-type acyl-transferase family protein | chr4:8812121-8813428 REVERSE LENGTH=1308	0.929234	0.0460883	Up-regulated
At2g45530.1	RING/U-box superfamily protein | chr2:18756604-18757326 FORWARD LENGTH=723	0.929207	0.0489707	Up-regulated
At5g01080.1	Beta-galactosidase related protein | chr5:28532-29086 REVERSE LENGTH=555	0.925026	0.0463029	Up-regulated
At4g10655.1	pseudogene Encodes a defensin-like (DEFL) family protein.	0.924057	0.0489142	Up-regulated
At5g31787.1	transposable_element_gene transposable element gene similar to unknown protein [Arabidopsis thaliana] (TAIR:AT5G32312.1)	0.919785	0.0461662	Up-regulated
At5g05300.1	unknown protein; FUNCTIONS IN: molecular_function unknown; INVOLVED IN: biological_process unknown; LOCATED IN: endomembrane system; EXPRESSED IN: 10 plant structures; EXPRESSED DURING: 8 growth stages; Has 1807 Blast hits to 1807 proteins in 277 species: Archae - 0; Bacteria - 0; Metazoa - 736; Fungi - 347; Plants - 385; Viruses - 0; Other Eukaryotes - 339 (source: NCBI BLink). | chr5:1570102-15…	0.919193	0.044875	Up-regulated
At2g04330.1	transposable_element_gene transposable element gene similar to unknown protein [Arabidopsis thaliana] (TAIR:AT2G23480.1); similar to unknown protein [Arabidopsis thaliana] (TAIR:AT5G35794.1); similar to unknown protein [Arabidopsis thaliana] (TAIR:AT3G29710.1); similar to unnamed protein product [Asper (GB:BAE61223.1); contains InterPro domain Protein of unknown function DUF287; (InterPro:IPR0050…	0.917778	0.046342	Up-regulated
At5g24210.1	alpha/beta-Hydrolases superfamily protein | chr5:8217877-8219466 FORWARD LENGTH=1053	0.915047	0.0489894	Up-regulated
At5g64685.1	transposable_element_gene transposable element gene hAT-like transposase family (hobo/Ac/Tam3), has a 2.6e-85 P-value blast match to GB:AAD24567 transposase Tag2 (hAT-element) (Arabidopsis thaliana)	0.914963	0.047871	Up-regulated
At3g23727.1	SCRL12 | SCR-like 12 | chr3:8544863-8545355 FORWARD LENGTH=279	0.914963	0.0462136	Up-regulated
At3g48660.1	Protein of unknown function (DUF 3339) | chr3:18029659-18030133 FORWARD LENGTH=270	0.912923	0.046317	Up-regulated
At4g15270.1	glucosyltransferase-related | chr4:8716803-8717796 REVERSE LENGTH=936	0.912436	0.0464592	Up-regulated
At5g19870.1	Family of unknown function (DUF716) | chr5:6716182-6717012 REVERSE LENGTH=831	0.911796	0.0462224	Up-regulated
At4g06565.1	transposable_element_gene transposable element gene pseudogene, hypothetical protein	0.909974	0.0480416	Up-regulated
At5g55170.1	SUM3, SUMO 3, SUMO3, ATSUMO3 | small ubiquitin-like modifier 3 | chr5:22385468-22386071 REVERSE LENGTH=336	0.909413	0.046196	Up-regulated
At1g52360.1	Coatomer, beta' subunit | chr1:19499282-19505397 FORWARD LENGTH=2781	-1.03183	0.048983	Down-regulated
At1g64180.1	intracellular protein transport protein USO1-related | chr1:23821640-23824193 FORWARD LENGTH=1782	-1.03973	0.0490302	Down-regulated
At4g30740.1	unknown protein; FUNCTIONS IN: molecular_function unknown; INVOLVED IN: biological_process unknown; LOCATED IN: chloroplast; BEST Arabidopsis thaliana protein match is: Family of unknown function (DUF566) (TAIR:AT4G30710.1); Has 43 Blast hits to 43 proteins in 9 species: Archae - 0; Bacteria - 0; Metazoa - 0; Fungi - 0; Plants - 43; Viruses - 0; Other Eukaryotes - 0 (source: NCBI BLink). | chr4:1…	-1.04187	0.0492414	Down-regulated
At3g29590.1	AT5MAT | HXXXD-type acyl-transferase family protein | chr3:11398917-11400266 REVERSE LENGTH=1350	-1.04452	0.046515	Down-regulated
At5g44400.1	FAD-binding Berberine family protein | chr5:17886365-17888071 REVERSE LENGTH=1614	-1.0462	0.0479103	Down-regulated
At5g44670.1	Domain of unknown function (DUF23) | chr5:18019209-18021266 REVERSE LENGTH=1560	-1.04671	0.0490983	Down-regulated
At3g24550.1	ATPERK1, PERK1 | proline extensin-like receptor kinase 1 | chr3:8960411-8963303 FORWARD LENGTH=1959	-1.04685	0.0455772	Down-regulated
At4g21180.1	ATERDJ2B | DnaJ / Sec63 Brl domains-containing protein | chr4:11289337-11292179 FORWARD LENGTH=1986	-1.04974	0.0455831	Down-regulated
At5g16590.1	LRR1 | Leucine-rich repeat protein kinase family protein | chr5:5431862-5433921 FORWARD LENGTH=1878	-1.0503	0.0496069	Down-regulated
At3g18777.1	pseudogene pseudogene, similar to RING-H2 zinc finger protein, similar to putative RING zinc finger protein GB:AAF16660 from (Arabidopsis thaliana); blastp match of 47% identity and 3.3e-31 P-value to GP|17016985|gb|AAL33552.1|AF436851_1|AF436851 RING-H2 zinc finger protein {Cucumis melo}	-1.05285	0.0488589	Down-regulated
At2g41750.1	DTW domain-containing protein | chr2:17421746-17422507 REVERSE LENGTH=762	-1.05471	0.0490081	Down-regulated
At4g08150.1	KNAT1, BP, BP1 | KNOTTED-like from Arabidopsis thaliana | chr4:5147969-5150610 REVERSE LENGTH=1197	-1.05882	0.0454499	Down-regulated
At4g09630.1	Protein of unknown function (DUF616) | chr4:6083860-6087802 FORWARD LENGTH=2136	-1.06533	0.0434825	Down-regulated
At3g05270.1	Plant protein of unknown function (DUF869) | chr3:1500803-1502926 REVERSE LENGTH=1848	-1.06744	0.0423373	Down-regulated
At4g20170.1	Domain of unknown function (DUF23) | chr4:10896810-10898794 FORWARD LENGTH=1515	-1.06813	0.0438962	Down-regulated
At1g30490.1	PHV, ATHB9 | Homeobox-leucine zipper family protein / lipid-binding START domain-containing protein | chr1:10796328-10800744 REVERSE LENGTH=2526	-1.06929	0.0422139	Down-regulated
At5g40450.1	unknown protein; FUNCTIONS IN: molecular_function unknown; INVOLVED IN: biological_process unknown; LOCATED IN: chloroplast, plasma membrane; EXPRESSED IN: 24 plant structures; EXPRESSED DURING: 13 growth stages; Has 30201 Blast hits to 17322 proteins in 780 species: Archae - 12; Bacteria - 1396; Metazoa - 17338; Fungi - 3422; Plants - 5037; Viruses - 0; Other Eukaryotes - 2996 (source: NCBI BLin…	-1.06944	0.0461127	Down-regulated
At1g74760.1	NA	-1.07237	0.0411797	Down-regulated
At3g54720.1	AMP1, COP2, HPT, PT, MFO1 | Peptidase M28 family protein | chr3:20254852-20257815 REVERSE LENGTH=2118	-1.07322	0.0421109	Down-regulated
At1g70800.1	Calcium-dependent lipid-binding (CaLB domain) family protein | chr1:26702757-26703650 FORWARD LENGTH=525	-1.07894	0.0442696	Down-regulated
At5g66320.1	GATA5 | GATA transcription factor 5 | chr5:26496208-26497309 REVERSE LENGTH=1020	-1.08111	0.0439266	Down-regulated
At2g30060.1	Pleckstrin homology (PH) domain superfamily protein | chr2:12827035-12828551 FORWARD LENGTH=654	-1.0814	0.0411418	Down-regulated
At1g80730.1	ZFP1, ATZFP1 | zinc-finger protein 1 | chr1:30339493-30340179 REVERSE LENGTH=687	-1.08268	0.0421639	Down-regulated
At5g41310.1	P-loop nucleoside triphosphate hydrolases superfamily protein with CH (Calponin Homology) domain | chr5:16516634-16522392 REVERSE LENGTH=2886	-1.08562	0.0425485	Down-regulated
At1g63990.1	SPO11-2 | sporulation 11-2 | chr1:23743323-23745351 REVERSE LENGTH=1152	-1.08586	0.0400495	Down-regulated
At1g13460.1	Protein phosphatase 2A regulatory B subunit family protein | chr1:4616504-4618180 FORWARD LENGTH=1479	-1.08627	0.0428029	Down-regulated
At3g04080.1	ATAPY1, APY1 | apyrase 1 | chr3:1068068-1070917 REVERSE LENGTH=1416	-1.08781	0.0412664	Down-regulated
At3g23295.1	NA	-1.088	0.0433552	Down-regulated
At1g51660.1	ATMKK4, MKK4, ATMEK4 | mitogen-activated protein kinase kinase 4 | chr1:19154575-19155675 FORWARD LENGTH=1101	-1.09147	0.0407199	Down-regulated
At2g46550.1	unknown protein; BEST Arabidopsis thaliana protein match is: unknown protein (TAIR:AT1G01240.3); Has 72 Blast hits to 68 proteins in 13 species: Archae - 0; Bacteria - 0; Metazoa - 1; Fungi - 0; Plants - 71; Viruses - 0; Other Eukaryotes - 0 (source: NCBI BLink). | chr2:19112264-19113457 REVERSE LENGTH=1194	-1.09191	0.0421354	Down-regulated
At2g21300.1	ATP binding microtubule motor family protein | chr2:9114396-9118292 REVERSE LENGTH=2589	-1.09217	0.0391166	Down-regulated
At3g44190.1	FAD/NAD(P)-binding oxidoreductase family protein | chr3:15902004-15903402 REVERSE LENGTH=1104	-1.09274	0.0406955	Down-regulated
At2g01830.2	WOL, CRE1, WOL1, AHK4, ATCRE1 | CHASE domain containing histidine kinase protein | chr2:363332-368016 REVERSE LENGTH=3243	-1.0941	0.040115	Down-regulated
At1g70740.1	Protein kinase superfamily protein | chr1:26673847-26675687 REVERSE LENGTH=1278	-1.09476	0.0422326	Down-regulated
At3g59970.1	MTHFR1 | methylenetetrahydrofolate reductase 1 | chr3:22151303-22153412 FORWARD LENGTH=1266	-1.09613	0.0375384	Down-regulated
At5g57830.1	Protein of unknown function, DUF593 | chr5:23429406-23430860 REVERSE LENGTH=1164	-1.09839	0.043025	Down-regulated
At1g76690.1	OPR2, ATOPR2 | 12-oxophytodienoate reductase 2 | chr1:28778976-28780355 FORWARD LENGTH=1125	-1.09842	0.0406786	Down-regulated
At3g19450.1	CAD4, ATCAD4, CAD, CAD-C | GroES-like zinc-binding alcohol dehydrogenase family protein | chr3:6744859-6747005 FORWARD LENGTH=1098	-1.10033	0.0490462	Down-regulated
At5g47240.1	atnudt8, NUDT8 | nudix hydrolase homolog 8 | chr5:19183806-19185467 FORWARD LENGTH=1110	-1.10072	0.0366333	Down-regulated
At2g31120.1	NA	-1.10132	0.0454257	Down-regulated
At5g62580.1	ARM repeat superfamily protein | chr5:25120010-25122259 FORWARD LENGTH=1848	-1.10175	0.0383189	Down-regulated
At3g25780.1	AOC3 | allene oxide cyclase 3 | chr3:9409362-9410409 FORWARD LENGTH=777	-1.10218	0.0465305	Down-regulated
At4g18380.1	F-box family protein | chr4:10157957-10159099 FORWARD LENGTH=1143	-1.10292	0.0473821	Down-regulated
At1g62800.1	ASP4 | aspartate aminotransferase 4 | chr1:23253934-23257416 REVERSE LENGTH=1212	-1.10371	0.0434495	Down-regulated
At5g55970.1	RING/U-box superfamily protein | chr5:22668019-22669312 FORWARD LENGTH=1032	-1.10374	0.045355	Down-regulated
At3g57010.1	Calcium-dependent phosphotriesterase superfamily protein | chr3:21095854-21097316 REVERSE LENGTH=1131	-1.10393	0.0439819	Down-regulated
At1g75280.1	NmrA-like negative transcriptional regulator family protein | chr1:28252030-28253355 FORWARD LENGTH=933	-1.10423	0.043211	Down-regulated
At4g18640.1	MRH1 | Leucine-rich repeat protein kinase family protein | chr4:10260481-10263577 FORWARD LENGTH=2037	-1.10429	0.0369628	Down-regulated
At4g39410.1	WRKY13, ATWRKY13 | WRKY DNA-binding protein 13 | chr4:18332937-18334789 REVERSE LENGTH=915	-1.10501	0.0402186	Down-regulated
At5g61480.1	PXY | Leucine-rich repeat protein kinase family protein | chr5:24724541-24727842 REVERSE LENGTH=3126	-1.10503	0.0396403	Down-regulated
At1g07200.1	Double Clp-N motif-containing P-loop nucleoside triphosphate hydrolases superfamily protein | chr1:2209033-2210301 REVERSE LENGTH=1269	-1.10645	0.0364372	Down-regulated
At3g16180.1	Major facilitator superfamily protein | chr3:5481477-5484943 REVERSE LENGTH=1776	-1.10912	0.036395	Down-regulated
At5g52770.1	Copper transport protein family | chr5:21389766-21390189 FORWARD LENGTH=336	-1.10952	0.0451321	Down-regulated
At3g61750.1	Cytochrome b561/ferric reductase transmembrane with DOMON related domain | chr3:22857897-22859254 REVERSE LENGTH=1197	-1.10968	0.0447669	Down-regulated
At5g56840.1	myb-like transcription factor family protein | chr5:22980789-22982152 FORWARD LENGTH=702	-1.11154	0.0359921	Down-regulated
At1g06540.1	unknown protein; BEST Arabidopsis thaliana protein match is: unknown protein (TAIR:AT2G30930.1); Has 16 Blast hits to 16 proteins in 3 species: Archae - 0; Bacteria - 0; Metazoa - 0; Fungi - 0; Plants - 16; Viruses - 0; Other Eukaryotes - 0 (source: NCBI BLink). | chr1:2002908-2003393 REVERSE LENGTH=378	-1.11603	0.0408672	Down-regulated
At5g39320.1	UDP-glucose 6-dehydrogenase family protein | chr5:15743254-15744696 FORWARD LENGTH=1443	-1.11605	0.0332705	Down-regulated
At2g46670.1	CCT motif family protein | chr2:19164589-19165233 REVERSE LENGTH=552	-1.11607	0.0365048	Down-regulated
At5g27520.1	PNC2 | peroxisomal adenine nucleotide carrier 2 | chr5:9714664-9716244 REVERSE LENGTH=966	-1.11668	0.0370706	Down-regulated
At3g57120.1	Protein kinase superfamily protein | chr3:21139099-21140469 FORWARD LENGTH=1371	-1.11672	0.0357394	Down-regulated
At5g54670.1	ATK3, KATC | kinesin 3 | chr5:22209912-22213843 FORWARD LENGTH=2265	-1.11699	0.0358484	Down-regulated
At4g10940.1	RING/U-box protein | chr4:6708982-6710923 REVERSE LENGTH=579	-1.11728	0.0450402	Down-regulated
At4g19470.1	Leucine-rich repeat (LRR) family protein | chr4:10612993-10614339 REVERSE LENGTH=1254	-1.1174	0.0431362	Down-regulated
At3g62260.2	Protein phosphatase 2C family protein | chr3:23038516-23040391 REVERSE LENGTH=1155	-1.11783	0.0451463	Down-regulated
At5g42930.1	alpha/beta-Hydrolases superfamily protein | chr5:17210738-17214152 REVERSE LENGTH=1404	-1.11902	0.0423014	Down-regulated
At1g52150.1	ATHB-15, ATHB15, CNA, ICU4 | Homeobox-leucine zipper family protein / lipid-binding START domain-containing protein | chr1:19409913-19413961 REVERSE LENGTH=2511	-1.11948	0.0327234	Down-regulated
At2g17470.1	Aluminium activated malate transporter family protein | chr2:7584572-7588008 REVERSE LENGTH=1617	-1.1206	0.0330163	Down-regulated
At5g67250.1	SKIP2, VFB4 | SKP1/ASK1-interacting protein 2 | chr5:26831677-26833260 REVERSE LENGTH=1584	-1.12308	0.033066	Down-regulated
At5g62130.1	Per1-like family protein | chr5:24950685-24952918 REVERSE LENGTH=1032	-1.12351	0.0357692	Down-regulated
At5g64570.1	XYL4, ATBXL4 | beta-D-xylosidase 4 | chr5:25810227-25813309 REVERSE LENGTH=2355	-1.1241	0.0357128	Down-regulated
At1g69440.1	AGO7, ZIP | Argonaute family protein | chr1:26101565-26105016 REVERSE LENGTH=2973	-1.12496	0.0383593	Down-regulated
At2g46890.1	Protein of unknown function (DUF1295) | chr2:19266879-19268134 REVERSE LENGTH=969	-1.12501	0.0318246	Down-regulated
At1g80840.1	WRKY40, ATWRKY40 | WRKY DNA-binding protein 40 | chr1:30383834-30385356 FORWARD LENGTH=909	-1.12682	0.0432387	Down-regulated
At1g78780.1	pathogenesis-related family protein | chr1:29621447-29622153 REVERSE LENGTH=531	-1.12719	0.0404259	Down-regulated
At1g68600.1	Aluminium activated malate transporter family protein | chr1:25759947-25762778 FORWARD LENGTH=1614	-1.12724	0.0434081	Down-regulated
At2g45960.1	PIP1B, TMP-A, ATHH2, PIP1;2 | plasma membrane intrinsic protein 1B | chr2:18910450-18911703 FORWARD LENGTH=861	-1.12949	0.0381	Down-regulated
At3g28960.1	Transmembrane amino acid transporter family protein | chr3:10984245-10985767 REVERSE LENGTH=1218	-1.13119	0.0417435	Down-regulated
At2g22560.1	Kinase interacting (KIP1-like) family protein | chr2:9585892-9588838 FORWARD LENGTH=2844	-1.13178	0.0382578	Down-regulated
At1g61190.1	LRR and NB-ARC domains-containing disease resistance protein | chr1:22557602-22560687 FORWARD LENGTH=2904	-1.13212	0.0334766	Down-regulated
At2g44500.2	O-fucosyltransferase family protein | chr2:18374447-18375903 FORWARD LENGTH=1269	-1.13218	0.0399114	Down-regulated
At2g45470.1	FLA8, AGP8 | FASCICLIN-like arabinogalactan protein 8 | chr2:18742797-18744059 REVERSE LENGTH=1263	-1.13222	0.0330652	Down-regulated
At1g15810.1	S15/NS1, RNA-binding protein | chr1:5444496-5446271 FORWARD LENGTH=1260	-1.13232	0.0330174	Down-regulated
At5g67520.1	APK4 | adenosine-5'-phosphosulfate (APS) kinase 4 | chr5:26939342-26940842 FORWARD LENGTH=933	-1.13234	0.0332407	Down-regulated
At5g08600.1	U3 ribonucleoprotein (Utp) family protein | chr5:2786298-2789736 FORWARD LENGTH=2469	-1.13269	0.0365189	Down-regulated
At4g23140.1	CRK6 | cysteine-rich RLK (RECEPTOR-like protein kinase) 6 | chr4:12121397-12124037 FORWARD LENGTH=2025	-1.13443	0.0353958	Down-regulated
At3g01010.1	UDP-glucose/GDP-mannose dehydrogenase family protein | chr3:4342-4818 FORWARD LENGTH=477	-1.13484	0.0386479	Down-regulated
At3g08490.1	BEST Arabidopsis thaliana protein match is: Late embryogenesis abundant protein, group 2 (TAIR:AT3G24600.1); Has 161 Blast hits to 158 proteins in 15 species: Archae - 0; Bacteria - 0; Metazoa - 0; Fungi - 0; Plants - 161; Viruses - 0; Other Eukaryotes - 0 (source: NCBI BLink). | chr3:2574105-2575125 REVERSE LENGTH=816	-1.13522	0.039141	Down-regulated
At4g11850.1	PLDGAMMA1, MEE54 | phospholipase D gamma 1 | chr4:7129352-7132937 REVERSE LENGTH=2577	-1.13573	0.0306005	Down-regulated
At5g05250.1	unknown protein; BEST Arabidopsis thaliana protein match is: unknown protein (TAIR:AT3G56360.1); Has 30201 Blast hits to 17322 proteins in 780 species: Archae - 12; Bacteria - 1396; Metazoa - 17338; Fungi - 3422; Plants - 5037; Viruses - 0; Other Eukaryotes - 2996 (source: NCBI BLink). | chr5:1557116-1557835 REVERSE LENGTH=720	-1.13838	0.0453484	Down-regulated
At2g23910.1	NAD(P)-binding Rossmann-fold superfamily protein | chr2:10177902-10179789 FORWARD LENGTH=915	-1.13914	0.038371	Down-regulated
At3g14170.1	Plant protein of unknown function (DUF936) | chr3:4696115-4697989 REVERSE LENGTH=1518	-1.1406	0.0421837	Down-regulated
At4g25490.1	CBF1, DREB1B, ATCBF1 | C-repeat/DRE binding factor 1 | chr4:13021921-13022562 REVERSE LENGTH=642	-1.14597	0.0403283	Down-regulated
At1g45063.1	copper ion binding;electron carriers | chr1:17033335-17034886 REVERSE LENGTH=1110	-1.1467	0.033554	Down-regulated
At4g35640.1	ATSERAT3;2, SERAT3;2 | serine acetyltransferase 3;2 | chr4:16905755-16907977 REVERSE LENGTH=1068	-1.14674	0.0331976	Down-regulated
At1g64400.1	LACS3 | AMP-dependent synthetase and ligase family protein | chr1:23915802-23919681 REVERSE LENGTH=1998	-1.14719	0.0390998	Down-regulated
At3g11650.1	NHL2 | NDR1/HIN1-like 2 | chr3:3676264-3676986 REVERSE LENGTH=723	-1.14764	0.0335059	Down-regulated
At5g37310.1	Endomembrane protein 70 protein family | chr5:14772836-14776093 REVERSE LENGTH=1782	-1.14787	0.0319015	Down-regulated
At4g15620.1	Uncharacterised protein family (UPF0497) | chr4:8913935-8915531 FORWARD LENGTH=573	-1.14885	0.030778	Down-regulated
At1g52700.1	alpha/beta-Hydrolases superfamily protein | chr1:19631186-19633366 REVERSE LENGTH=768	-1.14899	0.0364601	Down-regulated
At2g16980.1	Major facilitator superfamily protein | chr2:7376376-7380525 FORWARD LENGTH=1227	-1.14901	0.0357749	Down-regulated
At1g33730.1	CYP76C5 | cytochrome P450, family 76, subfamily C, polypeptide 5 | chr1:12227279-12228460 FORWARD LENGTH=1107	-1.15138	0.0370149	Down-regulated
At2g37170.1	PIP2B, PIP2;2 | plasma membrane intrinsic protein 2 | chr2:15613624-15614791 REVERSE LENGTH=858	-1.15167	0.0390593	Down-regulated
At3g42950.1	Pectin lyase-like superfamily protein | chr3:15015383-15017800 FORWARD LENGTH=1455	-1.15236	0.0331065	Down-regulated
At5g54500.1	FQR1 | flavodoxin-like quinone reductase 1 | chr5:22124674-22126256 FORWARD LENGTH=615	-1.15247	0.0327771	Down-regulated
At5g18830.1	SPL7, ATSPL7 | squamosa promoter binding protein-like 7 | chr5:6276116-6280227 FORWARD LENGTH=2406	-1.15253	0.0328893	Down-regulated
At1g22410.1	Class-II DAHP synthetase family protein | chr1:7912120-7914742 FORWARD LENGTH=1584	-1.15664	0.0305345	Down-regulated
At5g63380.1	AMP-dependent synthetase and ligase family protein | chr5:25387581-25390026 REVERSE LENGTH=1689	-1.15737	0.0309309	Down-regulated
At3g16240.1	DELTA-TIP, TIP2;1, DELTA-TIP1, AQP1, ATTIP2;1 | delta tonoplast integral protein | chr3:5505534-5506788 FORWARD LENGTH=753	-1.1598	0.0426263	Down-regulated
At2g01910.1	ATMAP65-6, MAP65-6 | Microtubule associated protein (MAP65/ASE1) family protein | chr2:417191-420182 FORWARD LENGTH=1827	-1.16047	0.0294506	Down-regulated
At1g57560.1	AtMYB50, MYB50 | myb domain protein 50 | chr1:21316851-21317959 FORWARD LENGTH=945	-1.16196	0.0287488	Down-regulated
At5g47635.1	Pollen Ole e 1 allergen and extensin family protein | chr5:19307281-19307849 REVERSE LENGTH=495	-1.1648	0.0374482	Down-regulated
At5g01320.1	Thiamine pyrophosphate dependent pyruvate decarboxylase family protein | chr5:129484-131625 REVERSE LENGTH=1812	-1.16669	0.0302132	Down-regulated
At4g25010.1	SWEET14, AtSWEET14 | Nodulin MtN3 family protein | chr4:12854630-12856351 REVERSE LENGTH=846	-1.16745	0.0369783	Down-regulated
At3g19370.1	Plant protein of unknown function (DUF869) | chr3:6711046-6713494 FORWARD LENGTH=2115	-1.16949	0.0307312	Down-regulated
At1g75690.1	DnaJ/Hsp40 cysteine-rich domain superfamily protein | chr1:28422273-28423170 REVERSE LENGTH=465	-1.16986	0.0357583	Down-regulated
At2g15620.1	NIR1, NIR, ATHNIR | nitrite reductase 1 | chr2:6810552-6812666 FORWARD LENGTH=1761	-1.17146	0.0394759	Down-regulated
At3g22415.1	unknown protein; Has 35333 Blast hits to 34131 proteins in 2444 species: Archae - 798; Bacteria - 22429; Metazoa - 974; Fungi - 991; Plants - 531; Viruses - 0; Other Eukaryotes - 9610 (source: NCBI BLink). | chr3:7941337-7941540 FORWARD LENGTH=204	-1.17287	0.0308025	Down-regulated
At4g29905.1	unknown protein; BEST Arabidopsis thaliana protein match is: unknown protein (TAIR:AT5G57123.1); Has 73 Blast hits to 73 proteins in 13 species: Archae - 0; Bacteria - 0; Metazoa - 0; Fungi - 0; Plants - 73; Viruses - 0; Other Eukaryotes - 0 (source: NCBI BLink). | chr4:14627227-14627430 REVERSE LENGTH=204	-1.17287	0.0308211	Down-regulated
At4g18760.1	AtRLP51, RLP51 | receptor like protein 51 | chr4:10308163-10309458 REVERSE LENGTH=1296	-1.17665	0.0260083	Down-regulated
At2g35860.1	FLA16 | FASCICLIN-like arabinogalactan protein 16 precursor | chr2:15059859-15061810 FORWARD LENGTH=1338	-1.17726	0.0303073	Down-regulated
At2g37090.1	IRX9 | Nucleotide-diphospho-sugar transferases superfamily protein | chr2:15587671-15589223 REVERSE LENGTH=1056	-1.17852	0.0370064	Down-regulated
At2g27990.1	BLH8, PNF | BEL1-like homeodomain 8 | chr2:11921540-11923902 REVERSE LENGTH=1755	-1.17932	0.0292884	Down-regulated
At2g30020.1	Protein phosphatase 2C family protein | chr2:12814437-12815904 FORWARD LENGTH=1191	-1.17944	0.0406202	Down-regulated
At1g68130.1	AtIDD14, IDD14 | indeterminate(ID)-domain 14 | chr1:25532484-25534317 FORWARD LENGTH=1260	-1.18004	0.0266974	Down-regulated
At1g22030.1	CONTAINS InterPro DOMAIN/s: Protein BYPASS related (InterPro:IPR008511); BEST Arabidopsis thaliana protein match is: unknown protein (TAIR:AT1G77855.1); Has 99 Blast hits to 99 proteins in 17 species: Archae - 0; Bacteria - 0; Metazoa - 3; Fungi - 0; Plants - 96; Viruses - 0; Other Eukaryotes - 0 (source: NCBI BLink). | chr1:7759337-7760415 REVERSE LENGTH=1002	-1.18089	0.0273218	Down-regulated
At5g54585.1	unknown protein; Has 30201 Blast hits to 17322 proteins in 780 species: Archae - 12; Bacteria - 1396; Metazoa - 17338; Fungi - 3422; Plants - 5037; Viruses - 0; Other Eukaryotes - 2996 (source: NCBI BLink). | chr5:22175688-22176509 FORWARD LENGTH=399	-1.18125	0.0424212	Down-regulated
At4g39870.1	TLD-domain containing nucleolar protein | chr4:18502234-18504275 FORWARD LENGTH=1185	-1.18399	0.026263	Down-regulated
At1g55730.1	ATCAX5, CAX5 | cation exchanger 5 | chr1:20831387-20833941 REVERSE LENGTH=1326	-1.1851	0.0302883	Down-regulated
At1g34180.1	anac016, NAC016 | NAC domain containing protein 16 | chr1:12448726-12451120 FORWARD LENGTH=1695	-1.18529	0.0316044	Down-regulated
At2g23140.1	RING/U-box superfamily protein with ARM repeat domain | chr2:9845696-9849105 REVERSE LENGTH=2490	-1.1858	0.0265456	Down-regulated
At1g63980.1	D111/G-patch domain-containing protein | chr1:23740646-23743054 FORWARD LENGTH=1176	-1.18593	0.0251172	Down-regulated
At1g02270.1	Calcium-binding endonuclease/exonuclease/phosphatase family | chr1:443301-446197 REVERSE LENGTH=1455	-1.18658	0.0306711	Down-regulated
At1g01060.1	LHY, LHY1 | Homeodomain-like superfamily protein | chr1:33992-37061 REVERSE LENGTH=1938	-1.19011	0.0261055	Down-regulated
At2g44745.1	WRKY family transcription factor | chr2:18447482-18449004 REVERSE LENGTH=657	-1.1907	0.0265278	Down-regulated
At2g16970.1	MEE15 | Major facilitator superfamily protein | chr2:7369549-7375528 FORWARD LENGTH=1341	-1.19187	0.0265324	Down-regulated
At3g51325.1	RING/U-box superfamily protein | chr3:19052259-19052531 FORWARD LENGTH=273	-1.19458	0.0303061	Down-regulated
At2g03450.1	PAP9, ATPAP9 | purple acid phosphatase 9 | chr2:1041528-1043569 FORWARD LENGTH=1956	-1.19479	0.0266491	Down-regulated
At2g24170.1	Endomembrane protein 70 protein family | chr2:10274307-10276894 REVERSE LENGTH=1914	-1.19588	0.0277267	Down-regulated
At4g02320.1	Plant invertase/pectin methylesterase inhibitor superfamily | chr4:1022725-1026118 REVERSE LENGTH=1557	-1.1964	0.0339189	Down-regulated
At2g15080.1	AtRLP19, RLP19 | receptor like protein 19 | chr2:6533764-6536715 FORWARD LENGTH=2952	-1.19702	0.0260689	Down-regulated
At3g59350.1	Protein kinase superfamily protein | chr3:21932930-21934883 FORWARD LENGTH=1227	-1.19839	0.0293985	Down-regulated
At5g10430.1	AGP4, ATAGP4 | arabinogalactan protein 4 | chr5:3277828-3278235 REVERSE LENGTH=408	-1.19848	0.0261516	Down-regulated
At1g80760.1	NIP6;1, NIP6, NLM7 | NOD26-like intrinsic protein 6;1 | chr1:30350640-30352015 REVERSE LENGTH=918	-1.19965	0.0259326	Down-regulated
At4g36820.1	Protein of unknown function (DUF607) | chr4:17346889-17347994 FORWARD LENGTH=1017	-1.20107	0.0259008	Down-regulated
At5g06700.1	TBR | Plant protein of unknown function (DUF828) | chr5:2063638-2065810 FORWARD LENGTH=1827	-1.20459	0.0290892	Down-regulated
At4g14090.1	UDP-Glycosyltransferase superfamily protein | chr4:8122434-8123804 REVERSE LENGTH=1371	-1.20484	0.0226087	Down-regulated
At1g69030.1	BSD domain-containing protein | chr1:25947429-25949262 REVERSE LENGTH=954	-1.20868	0.0241958	Down-regulated
At4g14760.1	kinase interacting (KIP1-like) family protein | chr4:8475718-8481094 FORWARD LENGTH=5133	-1.20913	0.0307032	Down-regulated
At5g12970.1	Calcium-dependent lipid-binding (CaLB domain) plant phosphoribosyltransferase family protein | chr5:4102992-4105301 FORWARD LENGTH=2310	-1.20918	0.0244506	Down-regulated
At5g58670.1	ATPLC1, ATPLC, PLC1 | phospholipase C1 | chr5:23704457-23706751 REVERSE LENGTH=1686	-1.21043	0.0320685	Down-regulated
At3g56170.1	CAN | Ca-2+ dependent nuclease | chr3:20842614-20844319 FORWARD LENGTH=972	-1.21079	0.0268887	Down-regulated
At5g45040.1	Cytochrome c | chr5:18175566-18176851 REVERSE LENGTH=528	-1.21303	0.0258949	Down-regulated
At3g61380.1	Phosphatidylinositol N-acetyglucosaminlytransferase subunit P-related | chr3:22708769-22711279 REVERSE LENGTH=2157	-1.21311	0.0244737	Down-regulated
At3g59290.1	ENTH/VHS family protein | chr3:21912796-21917474 FORWARD LENGTH=3075	-1.21328	0.0252669	Down-regulated
At3g25640.1	Protein of unknown function, DUF617 | chr3:9333775-9334578 FORWARD LENGTH=804	-1.21563	0.0264774	Down-regulated
At4g34050.1	CCoAOMT1 | S-adenosyl-L-methionine-dependent methyltransferases superfamily protein | chr4:16310844-16311973 FORWARD LENGTH=780	-1.2177	0.0285902	Down-regulated
At5g40210.1	nodulin MtN21 /EamA-like transporter family protein | chr5:16073725-16076088 REVERSE LENGTH=1020	-1.21839	0.0241248	Down-regulated
At4g06744.1	Leucine-rich repeat (LRR) family protein | chr4:4070870-4072084 REVERSE LENGTH=1215	-1.21927	0.0282536	Down-regulated
At2g20650.1	RING/U-box superfamily protein | chr2:8903954-8907017 REVERSE LENGTH=1680	-1.22071	0.0259872	Down-regulated
At5g64030.1	S-adenosyl-L-methionine-dependent methyltransferases superfamily protein | chr5:25624965-25628257 FORWARD LENGTH=2490	-1.22446	0.0251869	Down-regulated
At3g56590.1	hydroxyproline-rich glycoprotein family protein | chr3:20965105-20967675 FORWARD LENGTH=1434	-1.22514	0.0235745	Down-regulated
At2g43160.3	ENTH/VHS family protein | chr2:17948884-17953267 FORWARD LENGTH=2688	-1.22847	0.0211617	Down-regulated
At1g56410.1	ERD2, HSP70T-1 | heat shock protein 70 (Hsp 70) family protein | chr1:21117147-21119241 FORWARD LENGTH=1854	-1.22869	0.0267351	Down-regulated
At2g35150.1	EXL1 | EXORDIUM like 1 | chr2:14817220-14818191 REVERSE LENGTH=972	-1.22918	0.025165	Down-regulated
At2g13820.1	Bifunctional inhibitor/lipid-transfer protein/seed storage 2S albumin superfamily protein | chr2:5774295-5776279 REVERSE LENGTH=510	-1.22959	0.021465	Down-regulated
At1g78860.1	D-mannose binding lectin protein with Apple-like carbohydrate-binding domain | chr1:29646168-29647499 REVERSE LENGTH=1332	-1.23	0.025361	Down-regulated
At5g42380.1	CML39, CML37 | calmodulin like 37 | chr5:16942758-16943315 REVERSE LENGTH=558	-1.23069	0.0246552	Down-regulated
At2g01950.1	VH1, BRL2 | BRI1-like 2 | chr2:440805-444236 REVERSE LENGTH=3432	-1.23195	0.0212224	Down-regulated
At3g18070.1	BGLU43 | beta glucosidase 43 | chr3:6187294-6189947 FORWARD LENGTH=1506	-1.23618	0.0236741	Down-regulated
At4g00290.1	Mechanosensitive ion channel protein | chr4:123097-125300 REVERSE LENGTH=1494	-1.23754	0.02239	Down-regulated
At2g06850.1	EXGT-A1, EXT, XTH4 | xyloglucan endotransglucosylase/hydrolase 4 | chr2:2763619-2765490 FORWARD LENGTH=891	-1.23788	0.0273847	Down-regulated
At5g15720.1	GLIP7 | GDSL-motif lipase 7 | chr5:5124684-5126155 REVERSE LENGTH=1095	-1.23879	0.0244501	Down-regulated
At1g73140.1	TBL31 | Plant protein of unknown function (DUF828) | chr1:27502133-27503743 REVERSE LENGTH=1242	-1.23927	0.0248624	Down-regulated
At3g25560.1	NIK2 | NSP-interacting kinase 2 | chr3:9279682-9282560 REVERSE LENGTH=1908	-1.23992	0.0226418	Down-regulated
At4g17270.1	Mo25 family protein | chr4:9676406-9678568 FORWARD LENGTH=1032	-1.24248	0.0226726	Down-regulated
At1g22910.2	RNA-binding (RRM/RBD/RNP motifs) family protein | chr1:8105808-8107618 FORWARD LENGTH=729	-1.2437	0.0242905	Down-regulated
At1g01070.2	nodulin MtN21 /EamA-like transporter family protein | chr1:38898-40597 REVERSE LENGTH=957	-1.24545	0.0226196	Down-regulated
At3g12320.1	unknown protein; BEST Arabidopsis thaliana protein match is: unknown protein (TAIR:AT5G06980.4); Has 102 Blast hits to 102 proteins in 16 species: Archae - 0; Bacteria - 0; Metazoa - 0; Fungi - 0; Plants - 98; Viruses - 0; Other Eukaryotes - 4 (source: NCBI BLink). | chr3:3924034-3925262 FORWARD LENGTH=810	-1.24588	0.0285647	Down-regulated
At5g14090.1	unknown protein; Has 56 Blast hits to 56 proteins in 18 species: Archae - 0; Bacteria - 0; Metazoa - 0; Fungi - 2; Plants - 46; Viruses - 0; Other Eukaryotes - 8 (source: NCBI BLink). | chr5:4547230-4549214 FORWARD LENGTH=1077	-1.24849	0.0252686	Down-regulated
At1g52430.1	Ubiquitin carboxyl-terminal hydrolase-related protein | chr1:19531350-19535955 REVERSE LENGTH=3411	-1.24915	0.0198189	Down-regulated
At2g07735.1	transposable_element_gene transposable element gene copia-like retrotransposon family, has a 4.8e-21 P-value blast match to reverse transcriptase (Ty1_Copia-element) (Arabidopsis thaliana)	-1.24973	0.0442164	Down-regulated
At1g12780.1	UGE1, ATUGE1 | UDP-D-glucose/UDP-D-galactose 4-epimerase 1 | chr1:4356124-4358120 REVERSE LENGTH=1056	-1.25307	0.0248962	Down-regulated
At5g52070.1	Agenet domain-containing protein | chr5:21162116-21164717 FORWARD LENGTH=816	-1.25837	0.0244473	Down-regulated
At5g21080.1	Uncharacterized protein | chr5:7158035-7162906 REVERSE LENGTH=3078	-1.26004	0.026587	Down-regulated
At5g45200.1	Disease resistance protein (TIR-NBS-LRR class) family | chr5:18283967-18290332 REVERSE LENGTH=3786	-1.26008	0.0264492	Down-regulated
At3g51470.1	Protein phosphatase 2C family protein | chr3:19097924-19099244 REVERSE LENGTH=1086	-1.26116	0.0180378	Down-regulated
At5g63320.1	NPX1 | nuclear protein X1 | chr5:25374413-25378783 REVERSE LENGTH=3186	-1.26124	0.0252217	Down-regulated
At4g02420.1	Concanavalin A-like lectin protein kinase family protein | chr4:1064363-1066372 REVERSE LENGTH=2010	-1.26173	0.0228182	Down-regulated
At3g27650.1	LBD25 | LOB domain-containing protein 25 | chr3:10238731-10240346 FORWARD LENGTH=480	-1.26227	0.0224789	Down-regulated
At4g20890.1	TUB9 | tubulin beta-9 chain | chr4:11182218-11183840 FORWARD LENGTH=1335	-1.26243	0.0172323	Down-regulated
At1g52400.1	BGL1, BGLU18, ATBG1 | beta glucosidase 18 | chr1:19515250-19517930 FORWARD LENGTH=1587	-1.26424	0.0244119	Down-regulated
At1g69270.1	RPK1 | receptor-like protein kinase 1 | chr1:26040877-26042499 REVERSE LENGTH=1623	-1.26527	0.024684	Down-regulated
At5g05160.1	Leucine-rich repeat protein kinase family protein | chr5:1528000-1530017 FORWARD LENGTH=1923	-1.26564	0.0200039	Down-regulated
At4g16850.1	unknown protein; BEST Arabidopsis thaliana protein match is: unknown protein (TAIR:AT1G31130.1); Has 30201 Blast hits to 17322 proteins in 780 species: Archae - 12; Bacteria - 1396; Metazoa - 17338; Fungi - 3422; Plants - 5037; Viruses - 0; Other Eukaryotes - 2996 (source: NCBI BLink). | chr4:9480699-9481640 FORWARD LENGTH=942	-1.26917	0.0182748	Down-regulated
At1g28080.1	RING finger protein | chr1:9789826-9790918 FORWARD LENGTH=876	-1.27026	0.0197405	Down-regulated
At1g49230.1	RING/U-box superfamily protein | chr1:18209320-18209979 FORWARD LENGTH=660	-1.27062	0.0206463	Down-regulated
At1g19440.1	KCS4 | 3-ketoacyl-CoA synthase 4 | chr1:6729119-6730669 FORWARD LENGTH=1551	-1.27195	0.0192401	Down-regulated
At4g10310.1	HKT1, ATHKT1 | high-affinity K+ transporter 1 | chr4:6392008-6395667 FORWARD LENGTH=1521	-1.27217	0.0267533	Down-regulated
At1g76640.1	Calcium-binding EF-hand family protein | chr1:28765324-28765803 REVERSE LENGTH=480	-1.27308	0.0218915	Down-regulated
At1g31490.1	HXXXD-type acyl-transferase family protein | chr1:11271744-11273078 REVERSE LENGTH=1335	-1.27347	0.0199338	Down-regulated
At3g03520.1	NPC3 | non-specific phospholipase C3 | chr3:837972-840511 REVERSE LENGTH=1572	-1.27459	0.0260683	Down-regulated
At4g33000.1	CBL10, ATCBL10 | calcineurin B-like protein 10 | chr4:15924349-15926398 FORWARD LENGTH=771	-1.27597	0.0218171	Down-regulated
At2g33385.1	arpc2b | actin-related protein C2B | chr2:14147604-14149769 REVERSE LENGTH=1098	-1.27755	0.0236399	Down-regulated
At1g65480.1	FT | PEBP (phosphatidylethanolamine-binding protein) family protein | chr1:24331510-24333689 FORWARD LENGTH=528	-1.27783	0.0265237	Down-regulated
At5g06720.1	ATPA2, PA2 | peroxidase 2 | chr5:2077567-2078857 REVERSE LENGTH=1008	-1.27827	0.0250922	Down-regulated
At5g06730.1	Peroxidase superfamily protein | chr5:2080207-2081621 REVERSE LENGTH=1077	-1.2787	0.022684	Down-regulated
At5g10520.1	RBK1 | ROP binding protein kinases 1 | chr5:3320584-3322649 REVERSE LENGTH=1404	-1.27882	0.0265348	Down-regulated
At5g63330.1	NA	-1.28337	0.0180814	Down-regulated
At3g59690.1	IQD13 | IQ-domain 13 | chr3:22049572-22051479 FORWARD LENGTH=1554	-1.28395	0.0221547	Down-regulated
AtMg00860.1	ORF158 | DNA/RNA polymerases superfamily protein | chrM:235916-236392 FORWARD LENGTH=477	-1.28552	0.0420846	Down-regulated
At3g61430.1	PIP1A, ATPIP1, PIP1, PIP1;1 | plasma membrane intrinsic protein 1A | chr3:22733657-22735113 FORWARD LENGTH=861	-1.28804	0.022415	Down-regulated
At5g23020.1	MAM-L, MAM3, IMS2 | 2-isopropylmalate synthase 2 | chr5:7718203-7721634 FORWARD LENGTH=1512	-1.28901	0.0225853	Down-regulated
At5g15120.1	Protein of unknown function (DUF1637) | chr5:4898814-4900351 FORWARD LENGTH=882	-1.29113	0.02243	Down-regulated
At5g23860.1	TUB8 | tubulin beta 8 | chr5:8042962-8044528 FORWARD LENGTH=1350	-1.29121	0.0204981	Down-regulated
At4g16940.1	Disease resistance protein (TIR-NBS-LRR class) family | chr4:9533149-9537510 REVERSE LENGTH=3444	-1.29567	0.0253752	Down-regulated
At1g35580.1	CINV1 | cytosolic invertase 1 | chr1:13122460-13124808 REVERSE LENGTH=1656	-1.29724	0.0166028	Down-regulated
At1g48410.1	AGO1 | Stabilizer of iron transporter SufD / Polynucleotidyl transferase | chr1:17886285-17891892 REVERSE LENGTH=3147	-1.29858	0.0172884	Down-regulated
At1g67780.1	Zinc-finger domain of monoamine-oxidase A repressor R1 protein | chr1:25412816-25415530 FORWARD LENGTH=1539	-1.29899	0.0151846	Down-regulated
At1g73500.1	ATMKK9, MKK9 | MAP kinase kinase 9 | chr1:27639419-27640351 REVERSE LENGTH=933	-1.30459	0.0183705	Down-regulated
At4g29340.1	PRF4 | profilin 4 | chr4:14447718-14448467 FORWARD LENGTH=405	-1.30732	0.0161097	Down-regulated
At5g10170.1	ATMIPS3, MIPS3 | myo-inositol-1-phosphate synthase 3 | chr5:3187538-3190161 REVERSE LENGTH=1533	-1.31045	0.0181616	Down-regulated
At1g77280.1	Protein kinase protein with adenine nucleotide alpha hydrolases-like domain | chr1:29031468-29035882 REVERSE LENGTH=2385	-1.31559	0.0243871	Down-regulated
At3g62270.1	HCO3- transporter family | chr3:23042528-23045633 REVERSE LENGTH=2112	-1.31965	0.0136922	Down-regulated
At3g16520.1	UGT88A1 | UDP-glucosyl transferase 88A1 | chr3:5618807-5620833 REVERSE LENGTH=1356	-1.32063	0.0159761	Down-regulated
At1g23730.1	ATBCA3, BCA3 | beta carbonic anhydrase 3 | chr1:8395965-8398014 FORWARD LENGTH=777	-1.32318	0.0194813	Down-regulated
At5g45480.1	Protein of unknown function (DUF594) | chr5:18426296-18428929 REVERSE LENGTH=2634	-1.32548	0.0165336	Down-regulated
AtMg00710.1	ORF120 | Polynucleotidyl transferase, ribonuclease H-like superfamily protein | chrM:207553-207915 REVERSE LENGTH=363	-1.32589	0.0266537	Down-regulated
At2g35210.2	RPA, AGD10, MEE28 | root and pollen arfgap | chr2:14836206-14837884 FORWARD LENGTH=1116	-1.32676	0.0160122	Down-regulated
At1g02660.1	alpha/beta-Hydrolases superfamily protein | chr1:572187-574746 REVERSE LENGTH=2142	-1.32727	0.0174962	Down-regulated
At3g16690.1	SWEET16, AtSWEET16 | Nodulin MtN3 family protein | chr3:5684563-5686425 REVERSE LENGTH=693	-1.32843	0.0137703	Down-regulated
At5g47260.1	ATP binding;GTP binding;nucleotide binding;nucleoside-triphosphatases | chr5:19189411-19192516 FORWARD LENGTH=2847	-1.32845	0.0150141	Down-regulated
At1g72540.1	Protein kinase superfamily protein | chr1:27314932-27316669 REVERSE LENGTH=1353	-1.32872	0.0159593	Down-regulated
At5g45230.1	Disease resistance protein (TIR-NBS-LRR class) family | chr5:18302147-18308303 REVERSE LENGTH=3696	-1.32894	0.0133121	Down-regulated
At4g25770.1	alpha/beta-Hydrolases superfamily protein | chr4:13117821-13119982 REVERSE LENGTH=1257	-1.32985	0.0185505	Down-regulated
At4g34660.1	SH3 domain-containing protein | chr4:16545595-16548294 REVERSE LENGTH=1107	-1.33229	0.0150118	Down-regulated
At1g75000.1	GNS1/SUR4 membrane protein family | chr1:28163650-28164586 FORWARD LENGTH=846	-1.33275	0.017685	Down-regulated
At1g57590.1	Pectinacetylesterase family protein | chr1:21327458-21329707 REVERSE LENGTH=1335	-1.33433	0.0215683	Down-regulated
At2g45290.1	Transketolase | chr2:18672737-18675589 FORWARD LENGTH=2226	-1.33657	0.0166227	Down-regulated
At2g37260.1	TTG2, ATWRKY44, WRKY44, DSL1 | WRKY family transcription factor family protein | chr2:15645277-15646792 FORWARD LENGTH=1290	-1.33995	0.012373	Down-regulated
At5g47220.1	ATERF2, ATERF-2, ERF2 | ethylene responsive element binding factor 2 | chr5:19172023-19172754 REVERSE LENGTH=732	-1.34127	0.0171197	Down-regulated
At2g24630.1	ATCSLC08, CSLC08, ATCSLC8 | Glycosyl transferase family 2 protein | chr2:10471558-10473984 REVERSE LENGTH=2073	-1.34182	0.0128466	Down-regulated
At1g63710.1	CYP86A7 | cytochrome P450, family 86, subfamily A, polypeptide 7 | chr1:23632360-23633931 REVERSE LENGTH=1572	-1.34694	0.0128919	Down-regulated
At2g07734.1	Alpha-L RNA-binding motif/Ribosomal protein S4 family protein | chr2:3472604-3473692 REVERSE LENGTH=1089	-1.34709	0.0302316	Down-regulated
At5g40010.1	AATP1 | AAA-ATPase 1 | chr5:16020218-16021762 REVERSE LENGTH=1545	-1.34795	0.0183113	Down-regulated
At4g23400.1	PIP1D, PIP1;5 | plasma membrane intrinsic protein 1;5 | chr4:12220792-12222155 FORWARD LENGTH=864	-1.35094	0.0167662	Down-regulated
At1g55610.1	BRL1 | BRI1 like | chr1:20779874-20783374 REVERSE LENGTH=3501	-1.35255	0.0138614	Down-regulated
At5g67230.1	IRX14-L, I14H | Nucleotide-diphospho-sugar transferases superfamily protein | chr5:26822506-26824181 FORWARD LENGTH=1479	-1.35423	0.0154549	Down-regulated
At5g42260.1	BGLU12 | beta glucosidase 12 | chr5:16898712-16900235 FORWARD LENGTH=1524	-1.35503	0.013774	Down-regulated
At2g47360.1	unknown protein; BEST Arabidopsis thaliana protein match is: unknown protein (TAIR:AT1G02570.1); Has 58 Blast hits to 55 proteins in 6 species: Archae - 0; Bacteria - 0; Metazoa - 0; Fungi - 0; Plants - 58; Viruses - 0; Other Eukaryotes - 0 (source: NCBI BLink). | chr2:19437820-19438731 FORWARD LENGTH=912	-1.35609	0.0169538	Down-regulated
At4g34410.1	RRTF1 | redox responsive transcription factor 1 | chr4:16451992-16452798 FORWARD LENGTH=807	-1.35834	0.0239369	Down-regulated
At2g07685.1	transposable_element_gene transposable element gene gypsy-like retrotransposon family (Athila), has a 8.2e-13 P-value blast match to GB:CAA57397 Athila ORF 1 (Arabidopsis thaliana)	-1.35882	0.0400922	Down-regulated
At1g74330.1	Protein kinase superfamily protein | chr1:27943618-27947109 REVERSE LENGTH=2100	-1.35947	0.0136613	Down-regulated
At1g51680.1	4CL1, 4CL.1, AT4CL1 | 4-coumarate:CoA ligase 1 | chr1:19159007-19161464 REVERSE LENGTH=1686	-1.36043	0.0156555	Down-regulated
At5g05840.1	Protein of unknown function (DUF620) | chr5:1757268-1760458 REVERSE LENGTH=1320	-1.36076	0.0141617	Down-regulated
At3g45600.1	TET3 | tetraspanin3 | chr3:16733973-16735854 REVERSE LENGTH=858	-1.36534	0.0141947	Down-regulated
At2g46100.1	Nuclear transport factor 2 (NTF2) family protein | chr2:18953326-18954467 FORWARD LENGTH=723	-1.36631	0.0144974	Down-regulated
At5g04990.1	SUN1, ATSUN1 | SAD1/UNC-84 domain protein 1 | chr5:1471698-1473770 REVERSE LENGTH=1416	-1.37178	0.014884	Down-regulated
At3g04160.1	unknown protein; Has 1711 Blast hits to 1353 proteins in 195 species: Archae - 0; Bacteria - 64; Metazoa - 693; Fungi - 201; Plants - 207; Viruses - 0; Other Eukaryotes - 546 (source: NCBI BLink). | chr3:1091647-1094296 REVERSE LENGTH=2139	-1.37292	0.0108979	Down-regulated
At1g44800.1	nodulin MtN21 /EamA-like transporter family protein | chr1:16914342-16916858 REVERSE LENGTH=1113	-1.37442	0.0129187	Down-regulated
AtMg00820.1	ORF170 | Reverse transcriptase (RNA-dependent DNA polymerase) | chrM:228573-229085 REVERSE LENGTH=513	-1.38196	0.017151	Down-regulated
At4g30110.1	HMA2, ATHMA2 | heavy metal atpase 2 | chr4:14720253-14724577 REVERSE LENGTH=2856	-1.38433	0.0146231	Down-regulated
At3g44990.1	XTR8, ATXTR8, XTH31 | xyloglucan endo-transglycosylase-related 8 | chr3:16447280-16448678 REVERSE LENGTH=882	-1.38786	0.0108958	Down-regulated
At2g32240.1	FUNCTIONS IN: molecular_function unknown; INVOLVED IN: response to cadmium ion; LOCATED IN: plasma membrane; EXPRESSED IN: 25 plant structures; EXPRESSED DURING: 13 growth stages; CONTAINS InterPro DOMAIN/s: Prefoldin (InterPro:IPR009053); BEST Arabidopsis thaliana protein match is: unknown protein (TAIR:AT1G05320.3); Has 470429 Blast hits to 168274 proteins in 4282 species: Archae - 6896; Bacter…	-1.38859	0.0119152	Down-regulated
At1g72520.1	LOX4 | PLAT/LH2 domain-containing lipoxygenase family protein | chr1:27308611-27312589 FORWARD LENGTH=2781	-1.39297	0.0182751	Down-regulated
At2g27500.1	Glycosyl hydrolase superfamily protein | chr2:11752364-11753844 REVERSE LENGTH=1179	-1.39389	0.0125347	Down-regulated
At5g43150.1	unknown protein; FUNCTIONS IN: molecular_function unknown; INVOLVED IN: biological_process unknown; LOCATED IN: mitochondrion; EXPRESSED IN: 22 plant structures; EXPRESSED DURING: 13 growth stages; Has 1807 Blast hits to 1807 proteins in 277 species: Archae - 0; Bacteria - 0; Metazoa - 736; Fungi - 347; Plants - 385; Viruses - 0; Other Eukaryotes - 339 (source: NCBI BLink). | chr5:17325076-173256…	-1.39633	0.016054	Down-regulated
At1g32110.1	pseudogene pseudogene, hypothetical protein	-1.39909	0.0406124	Down-regulated
At3g62730.1	unknown protein; FUNCTIONS IN: molecular_function unknown; INVOLVED IN: biological_process unknown; LOCATED IN: endomembrane system; EXPRESSED IN: 13 plant structures; EXPRESSED DURING: LP.04 four leaves visible, 4 anthesis, LP.02 two leaves visible, petal differentiation and expansion stage; BEST Arabidopsis thaliana protein match is: unknown protein (TAIR:AT1G47980.1); Has 172 Blast hits to 172…	-1.40289	0.0109157	Down-regulated
At1g70260.1	nodulin MtN21 /EamA-like transporter family protein | chr1:26457067-26459338 REVERSE LENGTH=1128	-1.40449	0.0133333	Down-regulated
At2g03710.1	SEP4, AGL3 | K-box region and MADS-box transcription factor family protein | chr2:1129622-1131628 FORWARD LENGTH=777	-1.40478	0.00957557	Down-regulated
At1g74660.1	MIF1 | mini zinc finger 1 | chr1:28047742-28048050 REVERSE LENGTH=309	-1.40557	0.0132852	Down-regulated
At4g16890.1	SNC1, BAL | disease resistance protein (TIR-NBS-LRR class), putative | chr4:9500506-9505455 REVERSE LENGTH=3906	-1.40677	0.0110767	Down-regulated
AtMg00880.1	ORF187 | hypothetical protein | chrM:237053-237616 FORWARD LENGTH=564	-1.40738	0.0279587	Down-regulated
At4g39320.1	microtubule-associated protein-related | chr4:18289102-18289702 FORWARD LENGTH=501	-1.41014	0.0108996	Down-regulated
At1g19940.1	AtGH9B5, GH9B5 | glycosyl hydrolase 9B5 | chr1:6918323-6920268 REVERSE LENGTH=1548	-1.41053	0.0107741	Down-regulated
At5g42800.1	DFR, TT3, M318 | dihydroflavonol 4-reductase | chr5:17164296-17165864 REVERSE LENGTH=1149	-1.41453	0.00818302	Down-regulated
At1g27440.1	GUT2, IRX10, ATGUT1 | Exostosin family protein | chr1:9529265-9531213 REVERSE LENGTH=1239	-1.41706	0.0183237	Down-regulated
At5g18850.1	unknown protein; FUNCTIONS IN: molecular_function unknown; INVOLVED IN: biological_process unknown; LOCATED IN: endomembrane system; EXPRESSED IN: 23 plant structures; EXPRESSED DURING: 13 growth stages; Has 1807 Blast hits to 1807 proteins in 277 species: Archae - 0; Bacteria - 0; Metazoa - 736; Fungi - 347; Plants - 385; Viruses - 0; Other Eukaryotes - 339 (source: NCBI BLink). | chr5:6286896-6…	-1.41963	0.00999911	Down-regulated
At2g39110.1	Protein kinase superfamily protein | chr2:16319770-16321568 FORWARD LENGTH=1308	-1.42003	0.00931009	Down-regulated
At5g07460.1	PMSR2, ATMSRA2 | peptidemethionine sulfoxide reductase 2 | chr5:2360844-2361885 REVERSE LENGTH=657	-1.42186	0.00996637	Down-regulated
At1g77330.1	2-oxoglutarate (2OG) and Fe(II)-dependent oxygenase superfamily protein | chr1:29063215-29064447 REVERSE LENGTH=924	-1.42376	0.0111245	Down-regulated
At5g35111.1	pseudogene pseudogene, similar to peroxidase 6, blastp match of 72% identity and 1.1e-17 P-value to GP|5002334|gb|AAD37423.1|AF149281_1|AF149281 peroxidase 6 {Phaseolus vulgaris}	-1.42476	0.0108128	Down-regulated
At3g44410.1	pseudogene pseudogene, disease resistence protein, putative, similar to disease resistance protein RPP1-WsB (Arabidopsis thaliana) gi|3860165|gb|AAC72978	-1.42479	0.00845915	Down-regulated
At1g07180.1	ATNDI1, NDA1 | alternative NAD(P)H dehydrogenase 1 | chr1:2204414-2206773 FORWARD LENGTH=1533	-1.42832	0.0128672	Down-regulated
At5g64260.1	EXL2 | EXORDIUM like 2 | chr5:25703980-25704897 FORWARD LENGTH=918	-1.43414	0.0128368	Down-regulated
At3g14590.1	NTMC2TYPE6.2, NTMC2T6.2 | Calcium-dependent lipid-binding (CaLB domain) family protein | chr3:4904448-4907506 REVERSE LENGTH=2079	-1.43527	0.0129178	Down-regulated
At5g11100.1	SYTD, ATSYTD, NTMC2TYPE2.2, NTMC2T2.2, SYT4 | Calcium-dependent lipid-binding (CaLB domain) family protein | chr5:3532402-3535221 FORWARD LENGTH=1710	-1.43621	0.00971211	Down-regulated
At4g36950.1	MAPKKK21 | mitogen-activated protein kinase kinase kinase 21 | chr4:17422834-17423844 REVERSE LENGTH=1011	-1.43668	0.0089	Down-regulated
At1g17430.1	alpha/beta-Hydrolases superfamily protein | chr1:5982310-5983919 FORWARD LENGTH=999	-1.44382	0.00863832	Down-regulated
At1g74740.1	CPK30, CDPK1A, ATCPK30 | calcium-dependent protein kinase 30 | chr1:28080199-28082476 REVERSE LENGTH=1626	-1.44627	0.00821611	Down-regulated
At4g31020.2	alpha/beta-Hydrolases superfamily protein | chr4:15108832-15110079 REVERSE LENGTH=885	-1.44633	0.017109	Down-regulated
At4g15430.1	ERD (early-responsive to dehydration stress) family protein | chr4:8828214-8831354 FORWARD LENGTH=2286	-1.44705	0.00945023	Down-regulated
At1g17420.1	LOX3 | lipoxygenase 3 | chr1:5977512-5981384 FORWARD LENGTH=2760	-1.44769	0.013644	Down-regulated
At3g29360.1	UDP-glucose 6-dehydrogenase family protein | chr3:11267375-11268817 REVERSE LENGTH=1443	-1.44819	0.00915207	Down-regulated
At2g19680.1	Mitochondrial ATP synthase subunit G protein | chr2:8501865-8502622 FORWARD LENGTH=369	-1.44865	0.0170418	Down-regulated
At4g33330.1	PGSIP3, GUX2 | plant glycogenin-like starch initiation protein 3 | chr4:16060142-16063061 REVERSE LENGTH=1791	-1.44882	0.0108916	Down-regulated
At4g04810.1	ATMSRB4, MSRB4 | methionine sulfoxide reductase B4 | chr4:2441412-2442567 FORWARD LENGTH=420	-1.4527	0.0100291	Down-regulated
At5g45340.1	CYP707A3 | cytochrome P450, family 707, subfamily A, polypeptide 3 | chr5:18368977-18370909 REVERSE LENGTH=1392	-1.45659	0.0136523	Down-regulated
At4g18010.2	IP5PII | myo-inositol polyphosphate 5-phosphatase 2 | chr4:9991194-9994099 REVERSE LENGTH=1842	-1.46271	0.00952	Down-regulated
At1g01560.1	ATMPK11, MPK11 | MAP kinase 11 | chr1:202345-203662 FORWARD LENGTH=828	-1.46413	0.010813	Down-regulated
At2g21140.1	ATPRP2, PRP2 | proline-rich protein 2 | chr2:9060868-9062035 REVERSE LENGTH=966	-1.46866	0.007057	Down-regulated
At4g09990.1	Protein of unknown function (DUF579) | chr4:6259110-6260064 REVERSE LENGTH=873	-1.46919	0.0129437	Down-regulated
At1g69890.1	Protein of unknown function (DUF569) | chr1:26323426-26324527 REVERSE LENGTH=840	-1.47406	0.00816746	Down-regulated
At1g76040.2	CPK29 | calcium-dependent protein kinase 29 | chr1:28537743-28540448 FORWARD LENGTH=1686	-1.48032	0.00696869	Down-regulated
At2g41640.1	Glycosyltransferase family 61 protein | chr2:17360654-17362391 FORWARD LENGTH=1503	-1.48078	0.0129346	Down-regulated
At1g73600.2	S-adenosyl-L-methionine-dependent methyltransferases superfamily protein | chr1:27669224-27673400 FORWARD LENGTH=1515	-1.48571	0.0100742	Down-regulated
At1g31540.1	Disease resistance protein (TIR-NBS-LRR class) family | chr1:11291051-11293697 REVERSE LENGTH=2331	-1.48836	0.00605957	Down-regulated
At3g45160.1	Putative membrane lipoprotein | chr3:16533655-16533930 REVERSE LENGTH=276	-1.49011	0.00811594	Down-regulated
At4g33920.1	Protein phosphatase 2C family protein | chr4:16260876-16262703 FORWARD LENGTH=1143	-1.49207	0.00963153	Down-regulated
At1g31070.1	GlcNAc1pUT1 | N-acetylglucosamine-1-phosphate uridylyltransferase 1 | chr1:11084951-11086334 FORWARD LENGTH=462	-1.49685	0.00675077	Down-regulated
At3g15650.1	alpha/beta-Hydrolases superfamily protein | chr3:5306006-5307764 FORWARD LENGTH=768	-1.5013	0.00599457	Down-regulated
At2g41550.1	Rho termination factor | chr2:17329086-17330830 REVERSE LENGTH=1428	-1.506	0.00672887	Down-regulated
At4g17220.1	ATMAP70-5, MAP70-5 | microtubule-associated proteins 70-5 | chr4:9657008-9659405 REVERSE LENGTH=1542	-1.51009	0.011743	Down-regulated
At1g72230.1	Cupredoxin superfamily protein | chr1:27188287-27189093 FORWARD LENGTH=546	-1.5135	0.00762843	Down-regulated
At1g19170.1	Pectin lyase-like superfamily protein | chr1:6616777-6618875 FORWARD LENGTH=1521	-1.51372	0.00689949	Down-regulated
At3g07980.1	MAPKKK6, MAP3KE2 | mitogen-activated protein kinase kinase kinase 6 | chr3:2543893-2551092 REVERSE LENGTH=4104	-1.51432	0.00601421	Down-regulated
At1g28680.1	HXXXD-type acyl-transferase family protein | chr1:10078222-10079763 FORWARD LENGTH=1356	-1.5144	0.00971339	Down-regulated
At4g28500.1	ANAC073, SND2, NAC073 | NAC domain containing protein 73 | chr4:14083014-14084266 FORWARD LENGTH=918	-1.51663	0.00638115	Down-regulated
At2g42320.1	nucleolar protein gar2-related | chr2:17628102-17630657 FORWARD LENGTH=2010	-1.52384	0.0166712	Down-regulated
At1g47550.1	SEC3A | exocyst complex component sec3A | chr1:17457171-17463896 FORWARD LENGTH=2664	-1.52437	0.00603441	Down-regulated
At5g41680.1	Protein kinase superfamily protein | chr5:16668119-16669198 FORWARD LENGTH=1080	-1.52908	0.0107519	Down-regulated
At3g28510.1	P-loop containing nucleoside triphosphate hydrolases superfamily protein | chr3:10685656-10687248 FORWARD LENGTH=1593	-1.53297	0.00696683	Down-regulated
At5g49130.1	MATE efflux family protein | chr5:19915904-19917525 FORWARD LENGTH=1509	-1.53327	0.00610688	Down-regulated
At3g62020.2	GLP10 | germin-like protein 10 | chr3:22971443-22972018 REVERSE LENGTH=576	-1.53536	0.00708458	Down-regulated
At2g40130.1	Double Clp-N motif-containing P-loop nucleoside triphosphate hydrolases superfamily protein | chr2:16766030-16767821 FORWARD LENGTH=1476	-1.54174	0.00762562	Down-regulated
At3g25290.1	Auxin-responsive family protein | chr3:9208955-9210353 FORWARD LENGTH=1182	-1.54195	0.00759707	Down-regulated
At3g44260.1	Polynucleotidyl transferase, ribonuclease H-like superfamily protein | chr3:15952213-15953055 REVERSE LENGTH=843	-1.55644	0.00527528	Down-regulated
At2g23360.1	Plant protein of unknown function (DUF869) | chr2:9949420-9952727 FORWARD LENGTH=2697	-1.55777	0.00639375	Down-regulated
At1g64640.1	ENODL8, AtENODL8 | early nodulin-like protein 8 | chr1:24022482-24023151 REVERSE LENGTH=576	-1.55823	0.00640415	Down-regulated
At5g50950.1	FUM2 | FUMARASE 2 | chr5:20729687-20733476 FORWARD LENGTH=1533	-1.56025	0.00473091	Down-regulated
At5g20830.1	SUS1, ASUS1, atsus1 | sucrose synthase 1 | chr5:7050599-7054032 REVERSE LENGTH=2427	-1.56122	0.00824571	Down-regulated
At1g19640.1	JMT | jasmonic acid carboxyl methyltransferase | chr1:6789166-6791708 REVERSE LENGTH=1170	-1.56329	0.00564641	Down-regulated
At5g19410.1	ABC-2 type transporter family protein | chr5:6545237-6547111 REVERSE LENGTH=1875	-1.57051	0.00817885	Down-regulated
At5g46340.1	O-acetyltransferase family protein | chr5:18796361-18799725 REVERSE LENGTH=1623	-1.57571	0.00779126	Down-regulated
At5g26220.1	ChaC-like family protein | chr5:9163178-9164613 REVERSE LENGTH=651	-1.58091	0.00524746	Down-regulated
At5g27630.1	ACBP5 | acyl-CoA binding protein 5 | chr5:9776101-9780780 FORWARD LENGTH=1947	-1.5811	0.00605668	Down-regulated
At1g02500.1	SAM1, SAM-1, MAT1, AtSAM1 | S-adenosylmethionine synthetase 1 | chr1:519037-520218 FORWARD LENGTH=1182	-1.58742	0.00526364	Down-regulated
At4g17280.1	Auxin-responsive family protein | chr4:9678887-9680277 REVERSE LENGTH=1209	-1.59256	0.00504353	Down-regulated
At1g23020.1	ATFRO3, FRO3 | ferric reduction oxidase 3 | chr1:8150187-8153530 REVERSE LENGTH=2151	-1.59395	0.00692959	Down-regulated
At2g40150.1	TBL28 | TRICHOME BIREFRINGENCE-LIKE 28 | chr2:16775511-16777141 FORWARD LENGTH=1275	-1.59902	0.00466914	Down-regulated
At4g38530.1	ATPLC1, PLC1 | phospholipase C1 | chr4:18020708-18022898 FORWARD LENGTH=1695	-1.61209	0.00459627	Down-regulated
At3g56060.1	Glucose-methanol-choline (GMC) oxidoreductase family protein | chr3:20803328-20805983 REVERSE LENGTH=1734	-1.61831	0.00521829	Down-regulated
At1g26810.1	GALT1 | galactosyltransferase1 | chr1:9286862-9289327 REVERSE LENGTH=1932	-1.61915	0.00500476	Down-regulated
AtMg00260.1	ORF101A | hypothetical protein | chrM:76132-76437 FORWARD LENGTH=306	-1.62243	0.0167389	Down-regulated
At1g32780.1	GroES-like zinc-binding dehydrogenase family protein | chr1:11869977-11872595 REVERSE LENGTH=1185	-1.62618	0.00889395	Down-regulated
At1g65860.1	FMO GS-OX1 | flavin-monooxygenase glucosinolate S-oxygenase 1 | chr1:24499210-24502678 REVERSE LENGTH=1380	-1.62799	0.00436688	Down-regulated
At2g36950.1	Heavy metal transport/detoxification superfamily protein | chr2:15515216-15516754 FORWARD LENGTH=1161	-1.63093	0.00429342	Down-regulated
At3g11480.1	BSMT1, ATBSMT1 | S-adenosyl-L-methionine-dependent methyltransferases superfamily protein | chr3:3614544-3617137 FORWARD LENGTH=1140	-1.63585	0.00511462	Down-regulated
At1g11080.1	scpl31 | serine carboxypeptidase-like 31 | chr1:3694917-3697759 REVERSE LENGTH=1479	-1.63589	0.0100652	Down-regulated
At4g13340.1	Leucine-rich repeat (LRR) family protein | chr4:7758610-7760892 FORWARD LENGTH=2283	-1.6459	0.00322353	Down-regulated
At2g07692.1	unknown protein; BEST Arabidopsis thaliana protein match is: unknown protein (TAIR:ATMG01300.1); Has 5 Blast hits to 5 proteins in 1 species: Archae - 0; Bacteria - 0; Metazoa - 0; Fungi - 0; Plants - 5; Viruses - 0; Other Eukaryotes - 0 (source: NCBI BLink). | chr2:3340706-3341116 REVERSE LENGTH=411	-1.64776	0.0100904	Down-regulated
At4g36890.1	IRX14 | Nucleotide-diphospho-sugar transferases superfamily protein | chr4:17379631-17381627 REVERSE LENGTH=1578	-1.64895	0.00499053	Down-regulated
At1g30900.1	VSR6, VSR3;3, BP80-3;3 | VACUOLAR SORTING RECEPTOR 6 | chr1:10997275-11000543 FORWARD LENGTH=1896	-1.64909	0.00453924	Down-regulated
At1g61667.1	Protein of unknown function, DUF538 | chr1:22767674-22768269 FORWARD LENGTH=471	-1.65299	0.00525587	Down-regulated
At3g03650.1	EDA5 | Exostosin family protein | chr3:884298-886166 REVERSE LENGTH=1500	-1.65392	0.00437436	Down-regulated
At2g07691.1	unknown protein; BEST Arabidopsis thaliana protein match is: unknown protein (TAIR:ATMG01310.1); Has 7 Blast hits to 7 proteins in 2 species: Archae - 0; Bacteria - 0; Metazoa - 0; Fungi - 0; Plants - 7; Viruses - 0; Other Eukaryotes - 0 (source: NCBI BLink). | chr2:3339907-3340317 REVERSE LENGTH=411	-1.6553	0.0128287	Down-regulated
At1g54790.1	GDSL-like Lipase/Acylhydrolase superfamily protein | chr1:20441124-20443997 REVERSE LENGTH=1149	-1.65842	0.0047227	Down-regulated
At4g20040.1	Pectin lyase-like superfamily protein | chr4:10847348-10848963 REVERSE LENGTH=1452	-1.66054	0.00432185	Down-regulated
At5g42710.1	unknown protein; Has 1807 Blast hits to 1807 proteins in 277 species: Archae - 0; Bacteria - 0; Metazoa - 736; Fungi - 347; Plants - 385; Viruses - 0; Other Eukaryotes - 339 (source: NCBI BLink). | chr5:17125578-17128696 FORWARD LENGTH=2424	-1.66125	0.00470723	Down-regulated
At5g17420.1	IRX3, CESA7, ATCESA7, MUR10 | Cellulose synthase family protein | chr5:5736859-5741407 REVERSE LENGTH=3081	-1.66738	0.00581319	Down-regulated
At1g29200.1	O-fucosyltransferase family protein | chr1:10208425-10210488 FORWARD LENGTH=1488	-1.67041	0.00451069	Down-regulated
At2g41610.1	unknown protein; Has 35333 Blast hits to 34131 proteins in 2444 species: Archae - 798; Bacteria - 22429; Metazoa - 974; Fungi - 991; Plants - 531; Viruses - 0; Other Eukaryotes - 9610 (source: NCBI BLink). | chr2:17347181-17348113 FORWARD LENGTH=933	-1.67405	0.00433032	Down-regulated
At2g27690.1	CYP94C1 | cytochrome P450, family 94, subfamily C, polypeptide 1 | chr2:11809373-11810860 FORWARD LENGTH=1488	-1.67412	0.00475366	Down-regulated
At5g01100.1	O-fucosyltransferase family protein | chr5:34872-37756 REVERSE LENGTH=1896	-1.67706	0.0042732	Down-regulated
At3g50940.1	P-loop containing nucleoside triphosphate hydrolases superfamily protein | chr3:18934086-18935528 FORWARD LENGTH=1356	-1.67829	0.00428442	Down-regulated
At2g34960.1	CAT5 | cationic amino acid transporter 5 | chr2:14744175-14745884 REVERSE LENGTH=1710	-1.67852	0.00323453	Down-regulated
At4g08300.1	nodulin MtN21 /EamA-like transporter family protein | chr4:5245024-5248153 FORWARD LENGTH=1122	-1.67861	0.00351268	Down-regulated
At5g17330.1	GAD, GAD1 | glutamate decarboxylase | chr5:5711141-5714839 FORWARD LENGTH=1509	-1.68458	0.00382313	Down-regulated
At5g45210.1	Disease resistance protein (TIR-NBS-LRR class) family | chr5:18295521-18298434 FORWARD LENGTH=2094	-1.68764	0.00426309	Down-regulated
At5g26670.1	Pectinacetylesterase family protein | chr5:9318456-9320816 FORWARD LENGTH=1251	-1.69017	0.00292656	Down-regulated
At4g12900.1	Gamma interferon responsive lysosomal thiol (GILT) reductase family protein | chr4:7548820-7549946 FORWARD LENGTH=696	-1.6975	0.00620632	Down-regulated
At1g79180.1	ATMYB63, MYB63 | myb domain protein 63 | chr1:29786509-29787589 FORWARD LENGTH=885	-1.70427	0.00383014	Down-regulated
At5g03190.1	CPUORF47 | conserved peptide upstream open reading frame 47 | chr5:758793-760148 FORWARD LENGTH=1356	-1.70724	0.00603568	Down-regulated
At3g11040.1	Glycosyl hydrolase family 85 | chr3:3460143-3463312 FORWARD LENGTH=2106	-1.70758	0.00380676	Down-regulated
At2g43200.1	S-adenosyl-L-methionine-dependent methyltransferases superfamily protein | chr2:17958230-17960536 FORWARD LENGTH=1836	-1.70856	0.00309323	Down-regulated
At4g31140.1	O-Glycosyl hydrolases family 17 protein | chr4:15141581-15143188 FORWARD LENGTH=1455	-1.70949	0.00294809	Down-regulated
At2g31110.1	TBL40 | Plant protein of unknown function (DUF828) | chr2:13258522-13259463 REVERSE LENGTH=651	-1.71204	0.00361667	Down-regulated
At1g63910.1	AtMYB103, MYB103 | myb domain protein 103 | chr1:23719968-23721625 REVERSE LENGTH=1113	-1.71261	0.00462375	Down-regulated
At1g56430.1	ATNAS4, NAS4 | nicotianamine synthase 4 | chr1:21137023-21137997 FORWARD LENGTH=975	-1.71482	0.00381241	Down-regulated
At4g29770.1	Target of trans acting-siR480/255. | chr4:14576371-14577465 FORWARD LENGTH=834	-1.71689	0.00343121	Down-regulated
At4g26580.1	RING/U-box superfamily protein | chr4:13411705-13412889 REVERSE LENGTH=1008	-1.72135	0.00509302	Down-regulated
At1g05170.1	Galactosyltransferase family protein | chr1:1491460-1493931 REVERSE LENGTH=1215	-1.72764	0.00263279	Down-regulated
At2g34410.1	O-acetyltransferase family protein | chr2:14518719-14522053 FORWARD LENGTH=1623	-1.73483	0.00291628	Down-regulated
At4g36220.1	FAH1, CYP84A1 | ferulic acid 5-hydroxylase 1 | chr4:17137584-17139619 REVERSE LENGTH=1563	-1.73555	0.00278254	Down-regulated
At1g17010.1	2-oxoglutarate (2OG) and Fe(II)-dependent oxygenase superfamily protein | chr1:5817667-5819183 FORWARD LENGTH=1086	-1.73609	0.00521839	Down-regulated
At3g50220.1	Protein of unknown function (DUF579) | chr3:18617672-18618640 REVERSE LENGTH=969	-1.74489	0.0032	Down-regulated
At5g65840.1	Thioredoxin superfamily protein | chr5:26344097-26346057 REVERSE LENGTH=828	-1.75487	0.00524046	Down-regulated
At1g61820.1	BGLU46 | beta glucosidase 46 | chr1:22835452-22838444 FORWARD LENGTH=1551	-1.75629	0.0027536	Down-regulated
At1g63220.1	Calcium-dependent lipid-binding (CaLB domain) family protein | chr1:23449017-23450244 FORWARD LENGTH=444	-1.75641	0.00486587	Down-regulated
At3g02550.1	LBD41 | LOB domain-containing protein 41 | chr3:536747-537650 REVERSE LENGTH=792	-1.75803	0.00220571	Down-regulated
At1g22480.1	Cupredoxin superfamily protein | chr1:7934232-7935054 REVERSE LENGTH=525	-1.76005	0.00328571	Down-regulated
At1g27920.1	MAP65-8 | microtubule-associated protein 65-8 | chr1:9727106-9729848 FORWARD LENGTH=1689	-1.76289	0.00289538	Down-regulated
At2g34150.1	ATRANGAP2, ATSCAR1, SCAR1, WAVE1 | SCAR family protein | chr2:14419432-14422361 REVERSE LENGTH=2103	-1.76568	0.00241964	Down-regulated
At1g43830.1	transposable_element_gene transposable element gene gypsy-like retrotransposon family (Athila), has a 2.0e-118 P-value blast match to gb|AAL06421.1|AF378079_1 reverse transcriptase (Athila4) (Arabidopsis thaliana) (Gypsy_Ty3-family)	-1.76892	0.00721089	Down-regulated
At5g39380.1	Plant calmodulin-binding protein-related | chr5:15759163-15760686 REVERSE LENGTH=1524	-1.76938	0.00308209	Down-regulated
At2g26210.1	Ankyrin repeat family protein | chr2:11157654-11159016 FORWARD LENGTH=573	-1.76985	0.00253109	Down-regulated
At2g45220.1	Plant invertase/pectin methylesterase inhibitor superfamily | chr2:18644281-18646394 REVERSE LENGTH=1536	-1.77682	0.00353846	Down-regulated
At2g43530.1	Scorpion toxin-like knottin superfamily protein | chr2:18070104-18070523 FORWARD LENGTH=258	-1.77728	0.00258833	Down-regulated
At3g11690.1	unknown protein; FUNCTIONS IN: molecular_function unknown; INVOLVED IN: biological_process unknown; LOCATED IN: chloroplast; EXPRESSED IN: 24 plant structures; EXPRESSED DURING: 15 growth stages; BEST Arabidopsis thaliana protein match is: unknown protein (TAIR:AT5G06380.1); Has 84 Blast hits to 84 proteins in 12 species: Archae - 0; Bacteria - 0; Metazoa - 0; Fungi - 0; Plants - 84; Viruses - 0;…	-1.78915	0.00260331	Down-regulated
At4g24910.1	Protein of unknown function (DUF579) | chr4:12817954-12818901 REVERSE LENGTH=948	-1.78986	0.00307879	Down-regulated
At1g19230.1	Riboflavin synthase-like superfamily protein | chr1:6644189-6649149 FORWARD LENGTH=2781	-1.79291	0.00552222	Down-regulated
At3g14810.1	MSL5 | mechanosensitive channel of small conductance-like 5 | chr3:4971223-4974216 REVERSE LENGTH=2646	-1.80065	0.00248319	Down-regulated
At4g08140.1	BEST Arabidopsis thaliana protein match is: 26S proteasome regulatory subunit S2 1A (TAIR:AT2G20580.1); Has 381 Blast hits to 381 proteins in 170 species: Archae - 0; Bacteria - 0; Metazoa - 138; Fungi - 132; Plants - 58; Viruses - 0; Other Eukaryotes - 53 (source: NCBI BLink). | chr4:5135673-5136140 FORWARD LENGTH=255	-1.80119	0.00250598	Down-regulated
At5g05340.1	Peroxidase superfamily protein | chr5:1579142-1580819 REVERSE LENGTH=975	-1.8053	0.00291024	Down-regulated
At2g32150.1	Haloacid dehalogenase-like hydrolase (HAD) superfamily protein | chr2:13659095-13660531 FORWARD LENGTH=792	-1.81672	0.00274472	Down-regulated
At5g60720.1	Protein of unknown function, DUF547 | chr5:24418436-24422177 REVERSE LENGTH=2076	-1.81687	0.00248	Down-regulated
At4g01480.1	AtPPa5, PPa5 | pyrophosphorylase 5 | chr4:626539-627758 FORWARD LENGTH=651	-1.8198	0.00247544	Down-regulated
At2g40120.1	Protein kinase superfamily protein | chr2:16755137-16757258 REVERSE LENGTH=1713	-1.82841	0.0021165	Down-regulated
At4g32840.1	PFK6 | phosphofructokinase 6 | chr4:15845010-15848305 REVERSE LENGTH=1389	-1.83242	0.00176211	Down-regulated
At5g03170.1	FLA11, ATFLA11 | FASCICLIN-like arabinogalactan-protein 11 | chr5:752898-753638 REVERSE LENGTH=741	-1.83699	0.00323111	Down-regulated
At5g34940.1	AtGUS3, GUS3 | glucuronidase 3 | chr5:13235912-13237799 REVERSE LENGTH=1206	-1.84351	0.00250517	Down-regulated
At3g23090.1	TPX2 (targeting protein for Xklp2) protein family | chr3:8214533-8216983 REVERSE LENGTH=1017	-1.85389	0.00276935	Down-regulated
At1g10140.1	Uncharacterised conserved protein UCP031279 | chr1:3322970-3323473 REVERSE LENGTH=504	-1.85477	0.00244144	Down-regulated
At5g52340.1	ATEXO70A2, EXO70A2 | exocyst subunit exo70 family protein A2 | chr5:21250802-21253939 FORWARD LENGTH=1896	-1.85768	0.00197843	Down-regulated
At3g21710.1	unknown protein; Has 42 Blast hits to 42 proteins in 10 species: Archae - 0; Bacteria - 0; Metazoa - 0; Fungi - 0; Plants - 42; Viruses - 0; Other Eukaryotes - 0 (source: NCBI BLink). | chr3:7648380-7649138 FORWARD LENGTH=528	-1.86096	0.00252712	Down-regulated
At1g35830.1	VQ motif-containing protein | chr1:13321214-13322122 REVERSE LENGTH=909	-1.88547	0.0017766	Down-regulated
At4g03175.1	Protein kinase superfamily protein | chr4:1402187-1402864 REVERSE LENGTH=420	-1.88856	0.00220769	Down-regulated
At1g58440.1	XF1, SQE1 | FAD/NAD(P)-binding oxidoreductase family protein | chr1:21714094-21717246 REVERSE LENGTH=1596	-1.88866	0.00133721	Down-regulated
At4g34610.1	BLH6 | BEL1-like homeodomain 6 | chr4:16530546-16532498 REVERSE LENGTH=1599	-1.89011	0.00177113	Down-regulated
At5g38420.1	Ribulose bisphosphate carboxylase (small chain) family protein | chr5:15381203-15381978 REVERSE LENGTH=546	-1.89238	0.00235455	Down-regulated
At3g21240.1	4CL2, AT4CL2 | 4-coumarate:CoA ligase 2 | chr3:7454497-7457314 REVERSE LENGTH=1671	-1.89578	0.00178542	Down-regulated
At1g07860.1	BEST Arabidopsis thaliana protein match is: Protein kinase superfamily protein (TAIR:AT1G07870.2); Has 7 Blast hits to 7 proteins in 4 species: Archae - 0; Bacteria - 0; Metazoa - 0; Fungi - 0; Plants - 7; Viruses - 0; Other Eukaryotes - 0 (source: NCBI BLink). | chr1:2428942-2429431 REVERSE LENGTH=408	-1.89984	0.00220561	Down-regulated
At3g16340.1	ATPDR1, PDR1 | pleiotropic drug resistance 1 | chr3:5539897-5546263 FORWARD LENGTH=4251	-1.91563	0.00197822	Down-regulated
At5g11570.1	Major facilitator superfamily protein | chr5:3715943-3718276 REVERSE LENGTH=1446	-1.92753	0.00162637	Down-regulated
At5g01190.1	LAC10 | laccase 10 | chr5:72392-74612 FORWARD LENGTH=1677	-1.93744	0.00173333	Down-regulated
At5g47530.1	Auxin-responsive family protein | chr5:19281471-19282870 FORWARD LENGTH=1188	-1.94069	0.00219623	Down-regulated
At5g62520.2	SRO5 | similar to RCD one 5 | chr5:25098071-25098884 FORWARD LENGTH=726	-1.94689	0.00325217	Down-regulated
At3g24450.1	Heavy metal transport/detoxification superfamily protein | chr3:8880286-8881611 REVERSE LENGTH=423	-1.94712	0.00127857	Down-regulated
At2g04038.1	AtbZIP48, bZIP48 | basic leucine-zipper 48 | chr2:1331919-1332419 FORWARD LENGTH=501	-1.95456	0.00168478	Down-regulated
At5g60490.1	FLA12 | FASCICLIN-like arabinogalactan-protein 12 | chr5:24325916-24326665 REVERSE LENGTH=750	-1.96469	0.00224444	Down-regulated
At3g27960.1	Tetratricopeptide repeat (TPR)-like superfamily protein | chr3:10380513-10382593 REVERSE LENGTH=1992	-1.97741	0.00182041	Down-regulated
At3g55990.1	ESK1, TBL29 | Plant protein of unknown function (DUF828) | chr3:20780410-20782931 FORWARD LENGTH=1464	-1.9827	0.0011225	Down-regulated
At2g43060.1	IBH1 | ILI1 binding bHLH 1 | chr2:17909247-17909717 FORWARD LENGTH=471	-1.99129	0.001938	Down-regulated
At5g38344.1	Toll-Interleukin-Resistance (TIR) domain family protein | chr5:15325950-15326591 FORWARD LENGTH=642	-1.99201	0.00130118	Down-regulated
At5g06740.1	Concanavalin A-like lectin protein kinase family protein | chr5:2084094-2086052 FORWARD LENGTH=1959	-1.99967	0.00101026	Down-regulated
At1g32100.1	ATPRR1, PRR1 | pinoresinol reductase 1 | chr1:11546472-11547953 REVERSE LENGTH=954	-2.00067	0.0018202	Down-regulated
At1g73640.1	AtRABA6a, RABA6a | RAB GTPase homolog A6A | chr1:27687033-27687987 FORWARD LENGTH=702	-2.00405	0.00146364	Down-regulated
At1g02640.1	BXL2, ATBXL2 | beta-xylosidase 2 | chr1:564293-567580 FORWARD LENGTH=2307	-2.01907	0.00134483	Down-regulated
At4g32000.1	Protein kinase superfamily protein | chr4:15474083-15476655 REVERSE LENGTH=1257	-2.02422	0.00090411	Down-regulated
At5g44030.1	CESA4, IRX5, NWS2 | cellulose synthase A4 | chr5:17714713-17719564 FORWARD LENGTH=3150	-2.02629	0.00146966	Down-regulated
At5g01220.1	SQD2 | sulfoquinovosyldiacylglycerol 2 | chr5:86907-89885 REVERSE LENGTH=1533	-2.0353	0.004348	Down-regulated
At5g47250.1	LRR and NB-ARC domains-containing disease resistance protein | chr5:19186045-19188576 REVERSE LENGTH=2532	-2.03768	0.00223119	Down-regulated
At5g48560.1	basic helix-loop-helix (bHLH) DNA-binding superfamily protein | chr5:19684160-19686871 FORWARD LENGTH=1497	-2.03891	0.00102278	Down-regulated
At1g78440.1	ATGA2OX1, GA2OX1 | Arabidopsis thaliana gibberellin 2-oxidase 1 | chr1:29511772-29512990 REVERSE LENGTH=990	-2.03919	0.00115309	Down-regulated
At1g33800.1	Protein of unknown function (DUF579) | chr1:12261480-12262456 FORWARD LENGTH=894	-2.04466	0.00126829	Down-regulated
At1g27380.2	RIC2 | ROP-interactive CRIB motif-containing protein 2 | chr1:9508903-9509827 REVERSE LENGTH=336	-2.04523	0.00128193	Down-regulated
At2g31930.1	unknown protein; Has 35333 Blast hits to 34131 proteins in 2444 species: Archae - 798; Bacteria - 22429; Metazoa - 974; Fungi - 991; Plants - 531; Viruses - 0; Other Eukaryotes - 9610 (source: NCBI BLink). | chr2:13577566-13577997 FORWARD LENGTH=432	-2.04691	0.000997403	Down-regulated
At4g33070.1	Thiamine pyrophosphate dependent pyruvate decarboxylase family protein | chr4:15952519-15954676 REVERSE LENGTH=1824	-2.05262	0.000891667	Down-regulated
At2g43050.1	ATPMEPCRD | Plant invertase/pectin methylesterase inhibitor superfamily | chr2:17902508-17904174 FORWARD LENGTH=1557	-2.06905	0.000906667	Down-regulated
At4g36570.1	ATRL3, RL3 | RAD-like 3 | chr4:17254660-17254836 FORWARD LENGTH=177	-2.0742	0.0015	Down-regulated
At5g48850.1	ATSDI1 | Tetratricopeptide repeat (TPR)-like superfamily protein | chr5:19805576-19807699 REVERSE LENGTH=921	-2.0906	0.000749153	Down-regulated
At4g16950.1	RPP5 | Disease resistance protein (TIR-NBS-LRR class) family | chr4:9539010-9544340 REVERSE LENGTH=4350	-2.09934	0.000822535	Down-regulated
At3g59480.1	pfkB-like carbohydrate kinase family protein | chr3:21983103-21984440 FORWARD LENGTH=981	-2.1036	0.000942105	Down-regulated
At5g42180.1	Peroxidase superfamily protein | chr5:16852702-16854021 FORWARD LENGTH=954	-2.10642	0.000805882	Down-regulated
At3g48900.1	single-stranded DNA endonuclease family protein | chr3:18132449-18136239 FORWARD LENGTH=1611	-2.11162	0.00074	Down-regulated
At1g19300.1	GATL1, PARVUS, GLZ1, ATGATL1 | Nucleotide-diphospho-sugar transferases superfamily protein | chr1:6671451-6672506 REVERSE LENGTH=1056	-2.11248	0.000778125	Down-regulated
At5g23010.1	MAM1, IMS3 | methylthioalkylmalate synthase 1 | chr5:7703173-7706769 FORWARD LENGTH=1521	-2.11704	0.000815152	Down-regulated
At1g09610.1	Protein of unknown function (DUF579) | chr1:3111789-3112637 FORWARD LENGTH=849	-2.12616	0.000894595	Down-regulated
At5g15900.1	TBL19 | TRICHOME BIREFRINGENCE-LIKE 19 | chr5:5189524-5192070 REVERSE LENGTH=1281	-2.12788	0.000825714	Down-regulated
At4g22680.1	MYB85, AtMYB85 | myb domain protein 85 | chr4:11922789-11924080 REVERSE LENGTH=801	-2.132	0.000741379	Down-regulated
At4g35060.1	HIPP25 | Heavy metal transport/detoxification superfamily protein | chr4:16685874-16686419 REVERSE LENGTH=462	-2.14602	0.000745455	Down-regulated
At4g01680.1	MYB55, AtMYB55 | myb domain protein 55 | chr4:716222-717415 REVERSE LENGTH=1011	-2.15147	0.0008	Down-regulated
At5g15630.1	COBL4, IRX6 | COBRA-like extracellular glycosyl-phosphatidyl inositol-anchored protein family | chr5:5084842-5086545 FORWARD LENGTH=1296	-2.15725	0.000826087	Down-regulated
At5g61340.1	unknown protein; BEST Arabidopsis thaliana protein match is: unknown protein (TAIR:AT1G26650.1); Has 30201 Blast hits to 17322 proteins in 780 species: Archae - 12; Bacteria - 1396; Metazoa - 17338; Fungi - 3422; Plants - 5037; Viruses - 0; Other Eukaryotes - 2996 (source: NCBI BLink). | chr5:24662064-24663044 REVERSE LENGTH=981	-2.16856	0.00081194	Down-regulated
At5g05390.1	LAC12 | laccase 12 | chr5:1594753-1597042 FORWARD LENGTH=1698	-2.17131	0.000771429	Down-regulated
At3g08040.1	FRD3, MAN1, ATFRD3 | MATE efflux family protein | chr3:2566593-2569397 REVERSE LENGTH=1581	-2.18105	0.000740984	Down-regulated
At3g28890.1	AtRLP43, RLP43 | receptor like protein 43 | chr3:10896706-10898841 REVERSE LENGTH=2136	-2.18404	0.000750943	Down-regulated
At2g28755.1	UDP-D-glucuronate carboxy-lyase-related | chr2:12334172-12334459 REVERSE LENGTH=171	-2.19331	0.000774194	Down-regulated
At2g40320.1	TBL33 | TRICHOME BIREFRINGENCE-LIKE 33 | chr2:16840330-16842139 FORWARD LENGTH=1278	-2.20323	0.000746429	Down-regulated
At5g22630.1	ADT5 | arogenate dehydratase 5 | chr5:7524645-7525922 FORWARD LENGTH=1278	-2.21618	0.00074902	Down-regulated
At2g24210.1	TPS10 | terpene synthase 10 | chr2:10294330-10297401 FORWARD LENGTH=1776	-2.21882	0.00074386	Down-regulated
At1g18880.1	Major facilitator superfamily protein | chr1:6520800-6523241 FORWARD LENGTH=1764	-2.22833	0.00064898	Down-regulated
At2g35870.1	NA	-2.22866	0.000759259	Down-regulated
At2g47060.1	Protein kinase superfamily protein | chr2:19333116-19334759 REVERSE LENGTH=1098	-2.25228	0.000757692	Down-regulated
At4g08160.1	glycosyl hydrolase family 10 protein / carbohydrate-binding domain-containing protein | chr4:5159211-5162694 REVERSE LENGTH=2259	-2.26132	0.0005625	Down-regulated
At3g54040.1	PAR1 protein | chr3:20014032-20015299 REVERSE LENGTH=552	-2.27155	0.000652	Down-regulated
At1g79620.1	Leucine-rich repeat protein kinase family protein | chr1:29957633-29962174 REVERSE LENGTH=2916	-2.279	0.000534783	Down-regulated
At1g24030.1	Protein kinase superfamily protein | chr1:8503394-8505195 FORWARD LENGTH=1128	-2.28658	0.000488889	Down-regulated
At5g39420.1	cdc2cAt | CDC2C | chr5:15772232-15774929 FORWARD LENGTH=1935	-2.28714	0.000423529	Down-regulated
At1g17620.1	Late embryogenesis abundant (LEA) hydroxyproline-rich glycoprotein family | chr1:6062313-6063107 FORWARD LENGTH=795	-2.29405	0.000438095	Down-regulated
At2g31900.1	XIF, ATXIF, ATMYO5 | myosin-like protein XIF | chr2:13560760-13569623 REVERSE LENGTH=4671	-2.2993	0.000451282	Down-regulated
At1g47400.1	unknown protein; BEST Arabidopsis thaliana protein match is: unknown protein (TAIR:AT1G47395.1); Has 11 Blast hits to 11 proteins in 2 species: Archae - 0; Bacteria - 0; Metazoa - 0; Fungi - 0; Plants - 11; Viruses - 0; Other Eukaryotes - 0 (source: NCBI BLink). | chr1:17385818-17385970 FORWARD LENGTH=153	-2.30405	0.000565957	Down-regulated
At1g56720.1	Protein kinase superfamily protein | chr1:21263630-21265559 REVERSE LENGTH=1479	-2.31928	0.000418182	Down-regulated
At3g43190.1	SUS4, ATSUS4 | sucrose synthase 4 | chr3:15179204-15182577 REVERSE LENGTH=2427	-2.32151	0.000438889	Down-regulated
At5g54690.1	GAUT12, LGT6, IRX8 | galacturonosyltransferase 12 | chr5:22219435-22221769 REVERSE LENGTH=1608	-2.34837	0.00044878	Down-regulated
At4g28680.1	TYRDC, TYRDC1 | L-tyrosine decarboxylase | chr4:14155248-14158546 FORWARD LENGTH=1638	-2.34873	0.0003875	Down-regulated
At2g46770.1	NST1, EMB2301, ANAC043 | NAC (No Apical Meristem) domain transcriptional regulator superfamily protein | chr2:19220917-19222822 REVERSE LENGTH=1098	-2.35207	0.000427027	Down-regulated
At3g16920.1	CTL2, ATCTL2 | chitinase-like protein 2 | chr3:5776663-5777886 REVERSE LENGTH=1047	-2.36701	0.000427907	Down-regulated
At1g16490.1	ATMYB58, MYB58 | myb domain protein 58 | chr1:5629859-5630844 REVERSE LENGTH=825	-2.36939	0.0004	Down-regulated
At3g18660.1	PGSIP1, GUX1 | plant glycogenin-like starch initiation protein 1 | chr3:6419211-6421959 REVERSE LENGTH=1968	-2.37687	0.000428571	Down-regulated
At2g38080.1	IRX12, LAC4, ATLMCO4, LMCO4 | Laccase/Diphenol oxidase family protein | chr2:15934540-15937352 FORWARD LENGTH=1677	-2.39361	0.000436364	Down-regulated
At2g28110.1	FRA8, IRX7 | Exostosin family protein | chr2:11978024-11979641 REVERSE LENGTH=1347	-2.40182	0.000393548	Down-regulated
At1g07120.1	FUNCTIONS IN: molecular_function unknown; INVOLVED IN: biological_process unknown; LOCATED IN: chloroplast envelope; EXPRESSED IN: inflorescence meristem, petal, leaf whorl, flower; EXPRESSED DURING: 4 anthesis, petal differentiation and expansion stage; BEST Arabidopsis thaliana protein match is: Tetratricopeptide repeat (TPR)-like superfamily protein (TAIR:AT4G18570.1); Has 288 Blast hits to 26…	-2.41635	0.000406897	Down-regulated
At2g03200.1	Eukaryotic aspartyl protease family protein | chr2:966506-967891 REVERSE LENGTH=1386	-2.43855	0.000421429	Down-regulated
AtMg00270.1	NAD6 | NADH dehydrogenase 6 | chrM:76642-77259 REVERSE LENGTH=618	-2.45973	0.00044	Down-regulated
At1g58370.1	RXF12, ATXYN1 | glycosyl hydrolase family 10 protein / carbohydrate-binding domain-containing protein | chr1:21684751-21688209 FORWARD LENGTH=2754	-2.47568	0.000353846	Down-regulated
At3g45870.1	nodulin MtN21 /EamA-like transporter family protein | chr3:16867246-16868838 FORWARD LENGTH=1158	-2.47597	0.0004	Down-regulated
At3g63280.1	ATNEK4, NEK4 | NIMA-related kinase 4 | chr3:23378582-23381362 FORWARD LENGTH=1668	-2.50914	0.000316667	Down-regulated
At5g01360.1	TBL3 | Plant protein of unknown function (DUF828) | chr5:147608-149316 REVERSE LENGTH=1305	-2.5107	0.000368	Down-regulated
At1g64330.1	myosin heavy chain-related | chr1:23872172-23873970 FORWARD LENGTH=1668	-2.51114	0.000447368	Down-regulated
At5g54240.1	Protein of unknown function (DUF1223) | chr5:22023339-22024461 REVERSE LENGTH=849	-2.53169	0.000321739	Down-regulated
At1g32770.1	ANAC012, SND1, NST3, NAC012 | NAC domain containing protein 12 | chr1:11865343-11866950 REVERSE LENGTH=1077	-2.59614	0.000263636	Down-regulated
At4g22870.1	2-oxoglutarate (2OG) and Fe(II)-dependent oxygenase superfamily protein | chr4:12001884-12002222 REVERSE LENGTH=339	-2.60644	0.000238095	Down-regulated
At5g23960.1	ATTPS21, TPS21 | terpene synthase 21 | chr5:8092969-8095128 FORWARD LENGTH=1644	-2.65224	0.00019	Down-regulated
At3g50770.1	CML41 | calmodulin-like 41 | chr3:18873987-18874604 FORWARD LENGTH=618	-2.69363	0.000133333	Down-regulated
At4g27435.1	Protein of unknown function (DUF1218) | chr4:13723903-13724872 FORWARD LENGTH=522	-2.69666	0.000136842	Down-regulated
At3g16660.1	Pollen Ole e 1 allergen and extensin family protein | chr3:5676904-5677788 FORWARD LENGTH=543	-2.762	0.000105882	Down-regulated
At2g40370.1	LAC5 | laccase 5 | chr2:16858192-16860593 REVERSE LENGTH=1743	-2.81875	7.5e-05	Down-regulated
At4g28380.1	Leucine-rich repeat (LRR) family protein | chr4:14039756-14040931 REVERSE LENGTH=1176	-2.8241	7.14286e-05	Down-regulated
At1g68200.1	Zinc finger C-x8-C-x5-C-x3-H type family protein | chr1:25562118-25563948 FORWARD LENGTH=927	-2.91124	6.15385e-05	Down-regulated
AtCg00600.1	PETG | PETG | chrC:65998-66111 FORWARD LENGTH=114	-2.91238	6.66667e-05	Down-regulated
At4g18780.1	CESA8, IRX1, ATCESA8, LEW2 | cellulose synthase family protein | chr4:10312846-10316719 REVERSE LENGTH=2958	-2.93132	5e-05	Down-regulated
At4g28370.1	RING/U-box superfamily protein | chr4:14035016-14039122 FORWARD LENGTH=1689	-3.03416	2e-05	Down-regulated
At5g37478.1	TPX2 (targeting protein for Xklp2) protein family | chr5:14881560-14883799 FORWARD LENGTH=537	-3.20006	1.81818e-05	Down-regulated
At3g08860.1	PYD4 | PYRIMIDINE 4 | chr3:2696754-2699087 REVERSE LENGTH=1446	-3.21822	0	Down-regulated
At5g06930.1	LOCATED IN: chloroplast; EXPRESSED IN: 15 plant structures; EXPRESSED DURING: 7 growth stages; BEST Arabidopsis thaliana protein match is: nucleolar protein gar2-related (TAIR:AT2G42320.2); Has 3369 Blast hits to 1526 proteins in 313 species: Archae - 2; Bacteria - 910; Metazoa - 754; Fungi - 336; Plants - 137; Viruses - 11; Other Eukaryotes - 1219 (source: NCBI BLink). | chr5:2145139-2147849 FOR…	-3.24228	0	Down-regulated
At1g58170.1	Disease resistance-responsive (dirigent-like protein) family protein | chr1:21536188-21536745 FORWARD LENGTH=558	-3.27233	0	Down-regulated
At4g22880.1	LDOX, TDS4, TT18, ANS | leucoanthocyanidin dioxygenase | chr4:12004905-12006059 REVERSE LENGTH=1071	-3.3408	0	Down-regulated
At1g13635.1	DNA glycosylase superfamily protein | chr1:4674248-4675784 FORWARD LENGTH=936	-3.40125	2.22222e-05	Down-regulated
At3g15050.1	IQD10 | IQ-domain 10 | chr3:5066879-5067892 REVERSE LENGTH=780	-3.43462	0	Down-regulated
At1g80170.1	Pectin lyase-like superfamily protein | chr1:30153646-30155683 REVERSE LENGTH=1335	-3.44416	0	Down-regulated
At2g37280.1	PDR5, ATPDR5 | pleiotropic drug resistance 5 | chr2:15650400-15656417 FORWARD LENGTH=4242	-3.45509	0	Down-regulated
At5g50260.1	Cysteine proteinases superfamily protein | chr5:20455605-20456862 FORWARD LENGTH=1086	-4.30073	0	Down-regulated
Pf': Puccinia monoica-induced pseudoflowers. 'SL': Boechera stricta uninfected stems and leaves. *False Discovery Rate (FDR) estimated using Rank Products (RP) to detect genes that are differentially expressed. Genes with RP FDR value < 0.05 are considered significant.
