# Supplementary material for: Major Transcriptome Reprogramming Underlies Floral Mimicry Induced by the Rust Fungus Puccinia monoica in Boechera stricta
Source: PLoS One. 2013 Sep 17;8(9):e75293. doi: 10.1371/journal.pone.0075293 (PMC3775748; doi:10.1371/journal.pone.0075293)
Supplement: Table S3 — List of 256 gene ontology biological processes (GOBP) enriched in pseudoflowers. 'Pf': Pucciniamonoica -induced pseudoflowers. 'SL': Boechera stricta uninfected stems and leaves. aNumber of genes within found within the biological process. bP-value showing the significance for enrichment of genes within the biological process. (XLSX) [file pone.0075293.s003.xlsx]

## Sheet: Table S3
Gene Ontology Biological Process category (GOBP) ID	GOBP Description	No. of genesa	GOBP enrichment p-valueb in 'Pf' vs. 'SL'	GOBP node size (-Log10 of enrichment p-value) in 'Pf' vs. 'SL'	GOBP average gene expression (Log2) in 'Pf' vs. 'SL'
19748	secondary metabolic process	50	8.0104e-15	14.0963	-0.486596
50896	response to stimulus	196	9.406e-12	11.0266	-0.348742
48513	organ development	67	3.9412e-10	9.40437	0.298857
48731	system development	67	3.9412e-10	9.40437	0.298857
9620	response to fungus	28	4.7845e-10	9.32016	-0.19625
9834	secondary cell wall biogenesis	11	6.298e-09	8.2008	-2.03
32501	multicellular organismal process	115	1.8211e-08	7.73967	-0.127973
50832	defense response to fungus	22	2.7237e-08	7.56484	0.177778
9908	flower development	31	2.9756e-08	7.52643	0.156429
48367	shoot development	36	3.3918e-08	7.46957	0.469524
6575	cellular amino acid derivative metabolic process	31	3.3918e-08	7.46957	-0.962069
9698	phenylpropanoid metabolic process	23	3.8185e-08	7.41811	-1.18136
22621	shoot system development	36	3.8185e-08	7.41811	0.469524
51707	response to other organism	50	4.7344e-08	7.32474	0.0262791
45962	positive regulation of development, heterochronic	7	4.7344e-08	7.32474	1.21
9607	response to biotic stimulus	51	5.8936e-08	7.22962	0.0536364
48507	meristem development	19	7.4612e-08	7.12719	0.01
50793	regulation of developmental process	33	8.7267e-08	7.05915	0.287333
70882	cellular cell wall organization or biogenesis	18	1.0288e-07	6.98767	-1.76444
32502	developmental process	115	1.2018e-07	6.92017	-0.0567532
6952	defense response	55	1.256e-07	6.90101	-0.227447
7275	multicellular organismal development	107	1.256e-07	6.90101	-0.134
42546	cell wall biogenesis	17	1.2719e-07	6.89555	-1.92294
6725	cellular aromatic compound metabolic process	34	1.3304e-07	6.87602	-0.763548
6950	response to stress	116	1.3304e-07	6.87602	-0.479608
10410	hemicellulose metabolic process	8	1.3304e-07	6.87602	-1.6975
45491	xylan metabolic process	8	1.3304e-07	6.87602	-1.6975
9699	phenylpropanoid biosynthetic process	19	2.2275e-07	6.65218	-1.03444
10383	cell wall polysaccharide metabolic process	9	2.6952e-07	6.56941	-1.69444
10382	cellular cell wall macromolecule metabolic process	8	2.7053e-07	6.56778	-1.76625
10417	glucuronoxylan biosynthetic process	7	3.0291e-07	6.51869	-1.78
10413	glucuronoxylan metabolic process	7	3.0291e-07	6.51869	-1.78
45492	xylan biosynthetic process	7	3.0291e-07	6.51869	-1.78
48437	floral organ development	22	3.2753e-07	6.48475	-0.064
42398	cellular amino acid derivative biosynthetic process	24	4.3829e-07	6.35824	-1.02826
71554	cell wall organization or biogenesis	30	7.1889e-07	6.14334	-1.19897
19438	aromatic compound biosynthetic process	24	7.9976e-07	6.09704	-0.888636
9809	lignin biosynthetic process	10	7.9976e-07	6.09704	-1.36444
9808	lignin metabolic process	12	9.9053e-07	6.00413	-1.49
5975	carbohydrate metabolic process	60	1.0145e-06	5.99375	-0.798364
51704	multi-organism process	55	1.2733e-06	5.89507	-0.0304255
9791	post-embryonic development	65	1.2733e-06	5.89507	-0.0860526
70589	cellular component macromolecule biosynthetic process	7	1.3759e-06	5.86141	-1.78
70592	cell wall polysaccharide biosynthetic process	7	1.3759e-06	5.86141	-1.78
44038	cell wall macromolecule biosynthetic process	7	1.3759e-06	5.86141	-1.78
10073	meristem maintenance	13	1.8214e-06	5.73959	0
34637	cellular carbohydrate biosynthetic process	23	1.8214e-06	5.73959	-1.52636
48438	floral whorl development	19	1.9257e-06	5.71541	-0.03875
42221	response to chemical stimulus	104	2.2419e-06	5.64938	-0.251034
40034	regulation of development, heterochronic	10	3.6389e-06	5.43903	0.433333
48856	anatomical structure development	88	4.5168e-06	5.34517	0.133019
3002	regionalization	16	4.5961e-06	5.33761	-0.712
16051	carbohydrate biosynthetic process	26	4.8711e-06	5.31237	-1.52636
9628	response to abiotic stimulus	77	5.1485e-06	5.28832	-0.334727
10016	shoot morphogenesis	21	5.1485e-06	5.28832	0.403077
10051	xylem and phloem pattern formation	11	5.3185e-06	5.27421	-1.02286
48608	reproductive structure development	55	6.051e-06	5.21817	-0.0377419
6519	cellular amino acid and derivative metabolic process	41	8.3057e-06	5.08062	-0.865128
48827	phyllome development	25	1.0283e-05	4.98788	0.626154
7389	pattern specification process	17	1.3922e-05	4.8563	-0.754545
48569	post-embryonic organ development	23	2.3209e-05	4.63434	0.0390909
30154	cell differentiation	29	2.3209e-05	4.63434	0.0646154
9832	plant-type cell wall biogenesis	12	2.3938e-05	4.62091	-1.98667
3	reproduction	63	2.4103e-05	4.61793	-0.279211
22414	reproductive process	62	2.4103e-05	4.61793	-0.22973
44036	cell wall macromolecule metabolic process	10	2.5434e-05	4.59459	-1.385
9611	response to wounding	18	2.5434e-05	4.59459	-0.703125
9719	response to endogenous stimulus	58	2.7014e-05	4.56841	0.145814
9638	phototropism	6	2.841e-05	4.54653	1.18
9725	response to hormone stimulus	54	4.0684e-05	4.39058	0.386923
44262	cellular carbohydrate metabolic process	36	4.243e-05	4.37233	-1.11118
3006	reproductive developmental process	57	4.3014e-05	4.36639	-0.147576
9888	tissue development	26	4.7598e-05	4.32241	-0.0330769
9416	response to light stimulus	37	6.494e-05	4.18749	-0.22619
9404	toxin metabolic process	10	6.8917e-05	4.16167	1.206
9407	toxin catabolic process	10	6.8917e-05	4.16167	1.206
9887	organ morphogenesis	20	0.00011015	3.95802	0.484444
80060	integument development	4	0.00012356	3.90812	-1.095
9314	response to radiation	37	0.00013316	3.87563	-0.22619
48869	cellular developmental process	35	0.000137	3.86328	0.294737
44281	small molecule metabolic process	74	0.00026845	3.57114	-0.652394
71669	plant-type cell wall organization or biogenesis	16	0.00029606	3.52862	-1.60438
10033	response to organic substance	64	0.00029768	3.52625	0.0867347
48653	anther development	8	0.00030745	3.51223	0.27
33692	cellular polysaccharide biosynthetic process	13	0.00035658	3.44784	-1.87846
10074	maintenance of meristem identity	6	0.0005387	3.26865	-0.37
10077	maintenance of inflorescence meristem identity	3	0.00063002	3.20065	-1.18
9606	tropism	9	0.00063002	3.20065	1.325
271	polysaccharide biosynthetic process	13	0.00067206	3.17259	-1.87846
10158	abaxial cell fate specification	4	0.00070722	3.15045	2.23
6955	immune response	24	0.00071494	3.14573	-0.512381
48825	cotyledon development	7	0.00077491	3.11075	1.28
9653	anatomical structure morphogenesis	37	0.00077628	3.10998	0.381905
45087	innate immune response	23	0.00079077	3.10195	-0.4805
9637	response to blue light	9	0.00081742	3.08755	0.6725
48467	gynoecium development	10	0.00098351	3.00722	-0.224
9415	response to water	19	0.0011405	2.9429	-0.403125
1708	cell fate specification	6	0.0011849	2.92632	-0.0566667
2376	immune system process	24	0.0011991	2.92114	-0.512381
9814	defense response, incompatible interaction	13	0.0011991	2.92114	-0.003
52317	camalexin metabolic process	4	0.0011991	2.92114	0.43
10120	camalexin biosynthetic process	4	0.0011991	2.92114	0.43
48443	stamen development	9	0.0011991	2.92114	-0.1475
48466	androecium development	9	0.0011991	2.92114	-0.1475
10075	regulation of meristem growth	6	0.0014508	2.83839	0.37
48366	leaf development	19	0.0014572	2.83648	0.5875
44264	cellular polysaccharide metabolic process	15	0.0015665	2.80507	-1.72467
10817	regulation of hormone levels	14	0.001712	2.7665	0.60125
5976	polysaccharide metabolic process	16	0.001848	2.7333	-1.68687
10325	raffinose family oligosaccharide biosynthetic process	3	0.001848	2.7333	0
9855	determination of bilateral symmetry	3	0.001848	2.7333	-1.095
9939	positive regulation of gibberellic acid mediated signaling pathway	3	0.001848	2.7333	0
52315	phytoalexin biosynthetic process	4	0.001848	2.7333	0.43
52314	phytoalexin metabolic process	4	0.001848	2.7333	0.43
46217	indole phytoalexin metabolic process	4	0.001848	2.7333	0.43
42431	indole metabolic process	4	0.001848	2.7333	0.43
9700	indole phytoalexin biosynthetic process	4	0.001848	2.7333	0.43
9617	response to bacterium	21	0.0018745	2.72711	0.351111
19827	stem cell maintenance	6	0.0020939	2.67904	-0.37
48864	stem cell development	6	0.0020939	2.67904	-0.37
42742	defense response to bacterium	18	0.002246	2.64859	0.08
48878	chemical homeostasis	13	0.0025435	2.59457	1.01286
48863	stem cell differentiation	6	0.0025751	2.58921	-0.37
42445	hormone metabolic process	10	0.0026769	2.57237	0.443333
16137	glycoside metabolic process	11	0.0027349	2.56306	-0.717778
6833	water transport	4	0.0027349	2.56306	-1.1825
42044	fluid transport	4	0.0027349	2.56306	-1.1825
9684	indoleacetic acid biosynthetic process	4	0.0027349	2.56306	1.325
9850	auxin metabolic process	7	0.002814	2.55068	0.0575
42435	indole derivative biosynthetic process	7	0.002814	2.55068	0.742
48509	regulation of meristem development	9	0.002881	2.54046	0.5425
44283	small molecule biosynthetic process	40	0.0029316	2.5329	-0.823784
10374	stomatal complex development	6	0.0029691	2.52738	1.15
45596	negative regulation of cell differentiation	6	0.003637	2.43926	-0.37
9799	specification of symmetry	3	0.0038705	2.41223	-1.095
9683	indoleacetic acid metabolic process	4	0.0039008	2.40885	1.325
9718	anthocyanin biosynthetic process	4	0.0039008	2.40885	-0.7375
9739	response to gibberellin stimulus	12	0.0041215	2.38494	-0.0633333
9414	response to water deprivation	17	0.004132	2.38384	-0.417143
42446	hormone biosynthetic process	7	0.0042771	2.36885	1.27
48481	ovule development	7	0.0042771	2.36885	-0.396667
42430	indole and derivative metabolic process	7	0.0049291	2.30723	0.742
42434	indole derivative metabolic process	7	0.0049291	2.30723	0.742
9639	response to red or far red light	15	0.0054059	2.26713	-0.326
51239	regulation of multicellular organismal process	19	0.0055434	2.25622	0.457778
45165	cell fate commitment	6	0.0059092	2.22847	-0.0566667
10476	gibberellin mediated signaling pathway	6	0.0059092	2.22847	0.99
9311	oligosaccharide metabolic process	8	0.0060009	2.22178	-0.9525
9631	cold acclimation	5	0.0060095	2.22116	0.585
9886	post-embryonic morphogenesis	10	0.0062716	2.20262	1.04
10076	maintenance of floral meristem identity	3	0.0066467	2.17739	-1.29
9726	detection of endogenous stimulus	3	0.0066467	2.17739	0
9720	detection of hormone stimulus	3	0.0066467	2.17739	0
9958	positive gravitropism	4	0.0070341	2.15279	1.325
9937	regulation of gibberellic acid mediated signaling pathway	4	0.0070341	2.15279	0
65007	biological regulation	149	0.0070341	2.15279	-0.177383
48440	carpel development	8	0.0072067	2.14226	-0.6475
48518	positive regulation of biological process	18	0.0073575	2.13327	-1.065
6790	sulfur metabolic process	15	0.0076346	2.11721	-0.699286
44272	sulfur compound biosynthetic process	10	0.0077706	2.10955	-0.714444
9965	leaf morphogenesis	12	0.0078785	2.10356	0.472857
9694	jasmonic acid metabolic process	5	0.0086093	2.06503	-0.786
9911	positive regulation of flower development	6	0.0088794	2.05162	-1.28
6569	tryptophan catabolic process	2	0.0091777	2.03727	1.18
80006	internode patterning	2	0.0091777	2.03727	-1.18
10480	microsporocyte differentiation	2	0.0091777	2.03727	0
46218	indolalkylamine catabolic process	2	0.0091777	2.03727	1.18
16138	glycoside biosynthetic process	8	0.0094556	2.02431	-0.942857
6796	phosphate metabolic process	54	0.0094556	2.02431	-0.779
6793	phosphorus metabolic process	54	0.009613	2.01714	-0.779
9312	oligosaccharide biosynthetic process	6	0.0099073	2.00404	-0.836667
10050	vegetative phase change	3	0.010069	1.99701	-1.12
46283	anthocyanin metabolic process	4	0.011267	1.94819	-0.7375
9817	defense response to fungus, incompatible interaction	6	0.011267	1.94819	0.684
48638	regulation of developmental growth	6	0.011267	1.94819	0.37
9723	response to ethylene stimulus	12	0.012764	1.89401	0.4325
51716	cellular response to stimulus	42	0.013654	1.86474	-0.552593
6629	lipid metabolic process	35	0.013947	1.85552	-0.420909
10103	stomatal complex morphogenesis	4	0.014255	1.84603	1.04
9737	response to abscisic acid stimulus	20	0.01426	1.84588	0.125294
45449	regulation of transcription	74	0.014584	1.83612	-0.233585
9889	regulation of biosynthetic process	77	0.014584	1.83612	-0.228214
31326	regulation of cellular biosynthetic process	77	0.014584	1.83612	-0.228214
10047	fruit dehiscence	3	0.014584	1.83612	-1.34
71495	cellular response to endogenous stimulus	19	0.014584	1.83612	-0.617273
71555	cell wall organization	14	0.017056	1.76812	-0.653077
9753	response to jasmonic acid stimulus	13	0.017557	1.75555	-0.404545
65008	regulation of biological quality	34	0.018727	1.72753	0.640476
70887	cellular response to chemical stimulus	24	0.019799	1.70336	-0.599333
51093	negative regulation of developmental process	9	0.020238	1.69383	-0.22
10218	response to far red light	6	0.02046	1.68909	-0.2325
71310	cellular response to organic substance	22	0.021111	1.67549	-0.716923
31407	oxylipin metabolic process	5	0.021111	1.67549	-0.786
48563	post-embryonic organ morphogenesis	5	0.021111	1.67549	0
48444	floral organ morphogenesis	5	0.021111	1.67549	0
6468	protein amino acid phosphorylation	46	0.021526	1.66704	-0.83881
16054	organic acid catabolic process	8	0.021676	1.66402	-0.231429
46395	carboxylic acid catabolic process	8	0.021676	1.66402	-0.231429
32870	cellular response to hormone stimulus	17	0.02168	1.66394	-0.731111
9804	coumarin metabolic process	2	0.02168	1.66394	0.125
9805	coumarin biosynthetic process	2	0.02168	1.66394	0.125
48656	tapetal layer formation	2	0.02168	1.66394	0
48657	tapetal cell differentiation	2	0.02168	1.66394	0
16098	monoterpenoid metabolic process	2	0.02168	1.66394	-2.22
16099	monoterpenoid biosynthetic process	2	0.02168	1.66394	-2.22
10131	sucrose catabolic process, using invertase or sucrose synthase	2	0.02168	1.66394	-1.3
5987	sucrose catabolic process	2	0.02168	1.66394	-1.3
19758	glycosinolate biosynthetic process	5	0.022644	1.64505	-1.0225
19761	glucosinolate biosynthetic process	5	0.022644	1.64505	-1.0225
30244	cellulose biosynthetic process	5	0.022644	1.64505	-2.068
16144	S-glycoside biosynthetic process	5	0.022644	1.64505	-1.0225
48522	positive regulation of cellular process	12	0.022644	1.64505	-1.03429
10556	regulation of macromolecule biosynthetic process	74	0.022751	1.643	-0.233585
45595	regulation of cell differentiation	6	0.022978	1.63869	-0.37
48582	positive regulation of post-embryonic development	6	0.022978	1.63869	-1.28
52386	cell wall thickening	4	0.022978	1.63869	0.00666667
19439	aromatic compound catabolic process	4	0.022978	1.63869	-0.976667
32787	monocarboxylic acid metabolic process	20	0.024342	1.61364	-0.36
10346	shoot formation	3	0.024884	1.60408	-0.06
10223	secondary shoot formation	3	0.024884	1.60408	-0.06
50801	ion homeostasis	9	0.025636	1.59115	0.01
5985	sucrose metabolic process	4	0.027162	1.56604	-1.72667
9695	jasmonic acid biosynthetic process	4	0.027162	1.56604	-1.3175
19757	glycosinolate metabolic process	6	0.027738	1.55692	-0.53
19760	glucosinolate metabolic process	6	0.027738	1.55692	-0.53
16143	S-glycoside metabolic process	6	0.027738	1.55692	-0.53
50789	regulation of biological process	125	0.028178	1.55009	-0.385056
19219	regulation of nucleobase, nucleoside, nucleotide and nucleic acid metabolic process	74	0.03051	1.51556	-0.233585
9851	auxin biosynthetic process	4	0.031719	1.49868	1.325
30243	cellulose metabolic process	5	0.031719	1.49868	-2.068
10588	cotyledon vascular tissue pattern formation	3	0.031719	1.49868	1.47
80090	regulation of primary metabolic process	77	0.031914	1.49602	-0.228214
44282	small molecule catabolic process	13	0.031914	1.49602	-0.47
42545	cell wall modification	11	0.033772	1.47144	-0.3
23033	signaling pathway	35	0.034132	1.46684	-0.680909
9733	response to auxin stimulus	19	0.035097	1.45473	0.17
34754	cellular hormone metabolic process	5	0.035097	1.45473	1.24333
42219	cellular amino acid derivative catabolic process	4	0.036052	1.44307	-0.976667
9074	aromatic amino acid family catabolic process	2	0.036052	1.44307	1.18
48655	tapetal layer morphogenesis	2	0.036052	1.44307	0
48654	anther morphogenesis	2	0.036052	1.44307	0
42402	cellular biogenic amine catabolic process	2	0.036052	1.44307	1.18
48455	stamen formation	2	0.036052	1.44307	0
9755	hormone-mediated signaling pathway	16	0.036393	1.43898	-0.731111
6970	response to osmotic stress	24	0.036844	1.43363	-0.6515
51171	regulation of nitrogen compound metabolic process	74	0.037066	1.43102	-0.233585
9411	response to UV	7	0.041981	1.37695	-0.484
51094	positive regulation of developmental process	6	0.042387	1.37277	-1.28
9605	response to external stimulus	16	0.04361	1.36041	-0.618889
10154	fruit development	27	0.043643	1.36009	-0.0976471
9891	positive regulation of biosynthetic process	7	0.044635	1.35032	-1.298
31328	positive regulation of cellular biosynthetic process	7	0.044635	1.35032	-1.298
9751	response to salicylic acid stimulus	11	0.04589	1.33828	0.326
31408	oxylipin biosynthetic process	4	0.046666	1.331	-1.3175
7167	enzyme linked receptor protein signaling pathway	9	0.04679	1.32985	-0.641429
7169	transmembrane receptor protein tyrosine kinase signaling pathway	9	0.04679	1.32985	-0.641429
Pf': Puccinia monoica-induced pseudoflowers. 'SL': Boechera stricta uninfected stems and leaves. aNumber of genes within found within the biological process. bP-value showing the significance for enrichment of genes within the biological process.
